# Supplementary material for: Ambipolar conjugated ladder polymers by room-temperature Knoevenagel polymerization
Source: Chem Sci. 2024 Jun 21;15(29):11594–603. doi: 10.1039/d4sc03222e (PMC11268504; doi:10.1039/d4sc03222e)
Supplement: SC-015-D4SC03222E-s002 [file SC-015-D4SC03222E-s002.cif]

# Electronic Supplementary Material (ESI) for Chemical Science.
# This journal is © The Royal Society of Chemistry 2024

####################################################################### 
# 
# This file contains crystal structure data downloaded from the 
# Cambridge Structural Database (CSD) hosted by the Cambridge 
# Crystallographic Data Centre (CCDC).
# 
# Full information about CCDC data access policies and citation 
# guidelines are available at http://www.ccdc.cam.ac.uk/access/V1 
# 
# Audit and citation data items may have been added by the CCDC. 
# Please retain this information to preserve the provenance of 
# this file and to allow appropriate attribution of the data. 
# 
#######################################################################

data_n2
_database_code_depnum_ccdc_archive 'CCDC 2353054'
loop_
_audit_author_name
_audit_author_address
'Huajie Chen'
;Xiangtan University
China
;
_audit_update_record             
;
2024-05-04 deposited with the CCDC.	2024-06-20 downloaded from the CCDC.
;
_audit_creation_date             2024-04-18
_audit_creation_method           
;
Olex2 1.5-beta
(compiled 2022.04.07 svn.rca3783a0 for OlexSys, GUI svn.r6439)
;
_shelx_SHELXL_version_number     2018/3
_chemical_name_common            ?
_chemical_name_systematic        ?
_chemical_formula_moiety         'C112 H124 N8'
_chemical_formula_sum            'C112 H124 N8'
_chemical_formula_weight         1582.18
_chemical_melting_point          ?
_chemical_oxdiff_formula         'C H O N S'
loop_
_atom_type_symbol
_atom_type_description
_atom_type_scat_dispersion_real
_atom_type_scat_dispersion_imag
_atom_type_scat_source
C C 0.0181 0.0091 'International Tables Vol C Tables 4.2.6.8 and 6.1.1.4'
H H 0.0000 0.0000 'International Tables Vol C Tables 4.2.6.8 and 6.1.1.4'
N N 0.0311 0.0180 'International Tables Vol C Tables 4.2.6.8 and 6.1.1.4'

_shelx_space_group_comment       
;
The symmetry employed for this shelxl refinement is uniquely defined
by the following loop, which should always be used as a source of
symmetry information in preference to the above space-group names.
They are only intended as comments.
;
_space_group_crystal_system      monoclinic
_space_group_IT_number           15
_space_group_name_H-M_alt        'I 1 2/a 1'
_space_group_name_Hall           '-I 2ya'
loop_
_space_group_symop_operation_xyz
'x, y, z'
'-x+1/2, y, -z'
'x+1/2, y+1/2, z+1/2'
'-x+1, y+1/2, -z+1/2'
'-x, -y, -z'
'x-1/2, -y, z'
'-x+1/2, -y+1/2, -z+1/2'
'x, -y+1/2, z+1/2'

_cell_length_a                   15.0671(3)
_cell_length_b                   13.6045(3)
_cell_length_c                   46.1940(9)
_cell_angle_alpha                90
_cell_angle_beta                 90.107(2)
_cell_angle_gamma                90
_cell_volume                     9468.8(3)
_cell_formula_units_Z            4
_cell_measurement_reflns_used    8466
_cell_measurement_temperature    100.00(10)
_cell_measurement_theta_max      71.9090
_cell_measurement_theta_min      3.3830
_shelx_estimated_absorpt_T_max   0.962
_shelx_estimated_absorpt_T_min   0.938
_exptl_absorpt_coefficient_mu    0.487
_exptl_absorpt_correction_T_max  1.00000
_exptl_absorpt_correction_T_min  0.67344
_exptl_absorpt_correction_type   multi-scan
_exptl_absorpt_process_details   
;
CrysAlisPro 1.171.43.92a (Rigaku Oxford Diffraction, 2023)
Empirical absorption correction using spherical harmonics,
implemented in SCALE3 ABSPACK scaling algorithm.
;
_exptl_absorpt_special_details   ?
_exptl_crystal_colour            'metallic light colourless'
_exptl_crystal_density_diffrn    1.110
_exptl_crystal_density_meas      ?
_exptl_crystal_density_method    ?
_exptl_crystal_description       block
_exptl_crystal_F_000             3408
_exptl_crystal_size_max          0.132
_exptl_crystal_size_mid          0.1
_exptl_crystal_size_min          0.08
_exptl_transmission_factor_max   ?
_exptl_transmission_factor_min   ?
_diffrn_reflns_av_R_equivalents  0.0629
_diffrn_reflns_av_unetI/netI     0.0542
_diffrn_reflns_Laue_measured_fraction_full 0.993
_diffrn_reflns_Laue_measured_fraction_max 0.993
_diffrn_reflns_limit_h_max       17
_diffrn_reflns_limit_h_min       -16
_diffrn_reflns_limit_k_max       16
_diffrn_reflns_limit_k_min       -16
_diffrn_reflns_limit_l_max       54
_diffrn_reflns_limit_l_min       -54
_diffrn_reflns_number            32783
_diffrn_reflns_point_group_measured_fraction_full 0.993
_diffrn_reflns_point_group_measured_fraction_max 0.993
_diffrn_reflns_theta_full        66.599
_diffrn_reflns_theta_max         66.599
_diffrn_reflns_theta_min         3.387
_diffrn_ambient_environment      N~2~
_diffrn_ambient_temperature      100.00(10)
_diffrn_detector                 'Hybrid Pixel Array Detector'
_diffrn_detector_area_resol_mean 10.0000
_diffrn_detector_type            HyPix
_diffrn_measured_fraction_theta_full 0.993
_diffrn_measured_fraction_theta_max 0.993
_diffrn_measurement_details      
;
List of Runs (angles in degrees, time in seconds):

  # Type    Start    End  Width  t~exp~   \w     \q     \k     \f   Frames
#--------------------------------------------------------------------------
  1  \w    -57.00 -19.00   0.50   20.00    --  -46.12 107.00 101.00   76
  2  \w     18.00  73.00   0.50   20.00    --   46.12-107.00   3.00  110
  3  \w   -129.00-103.00   0.50   10.00    --  -99.00-107.00   3.00   52
  4  \w   -107.00 -31.00   0.50   10.00    --  -99.00 107.00 101.00  152
  5  \w     73.00 102.00   0.50   10.00    --   99.00-107.00   3.00   58
  6  \w     88.00 168.00   0.50   10.00    --   99.00 107.00 101.00  160
  7  \w    -23.00  26.00   0.50   20.00    --  -46.12  19.00  90.00   98
  8  \w    -70.00 -31.00   0.50   20.00    --  -46.12 -57.00 -60.00   78
  9  \w   -117.00 -76.00   0.50   20.00    --  -46.12 -57.00 -60.00   82
 10  \w    -23.00  29.00   0.50   20.00    --  -46.12  19.00-150.00  104
 11  \w    -19.00  16.00   0.50   20.00    --   46.12 -37.00-120.00   70
 12  \w    -55.00 -29.00   0.50   10.00    --  -99.00  61.00  90.00   52
 13  \w    -55.00 -30.00   0.50   10.00    --  -99.00  61.00  60.00   50
 14  \w   -149.00 -97.00   0.50   10.00    --  -99.00 -94.00  60.00  104
 15  \w    -57.00 -31.00   0.50   10.00    --  -99.00  61.00 120.00   52
 16  \w   -169.00 -75.00   0.50   10.00    --  -99.00-125.00 -60.00  188
 17  \w   -171.00 -76.00   0.50   10.00    --  -99.00 -77.00  30.00  190
 18  \w    -99.00 -50.00   0.50   10.00    --  -99.00  77.00 120.00   98
 19  \w     27.00  52.00   0.50   10.00    --   99.00 -45.00-150.00   50
 20  \w     28.00  53.00   0.50   10.00    --   99.00 -45.00  60.00   50
 21  \w     28.00  66.00   0.50   10.00    --   99.00 -94.00 -60.00   76
 22  \w     27.00  52.00   0.50   10.00    --   99.00 -45.00   0.00   50
 23  \w     27.00  52.00   0.50   10.00    --   99.00 -45.00-180.00   50
 24  \w     74.00  99.00   0.50   10.00    --   99.00 -94.00 -60.00   50
 25  \w     28.00  53.00   0.50   10.00    --   99.00 -45.00 150.00   50
;
_diffrn_measurement_device       'four-circle diffractometer'
_diffrn_measurement_device_type  'XtaLAB Synergy R, DW system, HyPix'
_diffrn_measurement_method       '\w scans'
_diffrn_orient_matrix_type       
'CrysAlisPro convention (1999,Acta A55,543-557)'
_diffrn_orient_matrix_UB_11      0.0517465000
_diffrn_orient_matrix_UB_12      -0.0676890000
_diffrn_orient_matrix_UB_13      0.0207751000
_diffrn_orient_matrix_UB_21      -0.0134799000
_diffrn_orient_matrix_UB_22      -0.0867373000
_diffrn_orient_matrix_UB_23      -0.0209881000
_diffrn_orient_matrix_UB_31      0.0871733000
_diffrn_orient_matrix_UB_32      0.0267346000
_diffrn_orient_matrix_UB_33      -0.0154902000
_diffrn_radiation_monochromator  mirror
_diffrn_radiation_probe          x-ray
_diffrn_radiation_type           'Cu K\a'
_diffrn_radiation_wavelength     1.54184
_diffrn_source                   'Rotating-anode X-ray tube'
_diffrn_source_type              'Rigaku (Cu) X-ray Source'
_reflns_Friedel_coverage         0.000
_reflns_Friedel_fraction_full    .
_reflns_Friedel_fraction_max     .
_reflns_number_gt                5448
_reflns_number_total             8304
_reflns_special_details          
;
 Reflections were merged by SHELXL according to the crystal
 class for the calculation of statistics and refinement.
 
 Structure factors included contributions from the .fab file.
 
 _reflns_Friedel_fraction is defined as the number of unique
 Friedel pairs measured divided by the number that would be
 possible theoretically, ignoring centric projections and
 systematic absences.
;
_reflns_threshold_expression     'I > 2\s(I)'
_computing_cell_refinement       'CrysAlisPro 1.171.43.92a (Rigaku OD, 2023)'
_computing_data_collection       'CrysAlisPro 1.171.43.92a (Rigaku OD, 2023)'
_computing_data_reduction        'CrysAlisPro 1.171.43.92a (Rigaku OD, 2023)'
_computing_molecular_graphics    'Olex2 1.5-beta (Dolomanov et al., 2009)'
_computing_publication_material  'Olex2 1.5-beta (Dolomanov et al., 2009)'
_computing_structure_refinement  'SHELXL 2018/3 (Sheldrick, 2015)'
_computing_structure_solution    'SHELXT 2018/2 (Sheldrick, 2018)'
_refine_diff_density_max         0.525
_refine_diff_density_min         -0.524
_refine_diff_density_rms         0.094
_refine_ls_extinction_coef       .
_refine_ls_extinction_method     none
_refine_ls_goodness_of_fit_ref   1.448
_refine_ls_hydrogen_treatment    constr
_refine_ls_matrix_type           full
_refine_ls_number_parameters     599
_refine_ls_number_reflns         8304
_refine_ls_number_restraints     636
_refine_ls_R_factor_all          0.1523
_refine_ls_R_factor_gt           0.1186
_refine_ls_restrained_S_all      69.141
_refine_ls_shift/su_max          0.009
_refine_ls_shift/su_mean         0.207
_refine_ls_structure_factor_coef Fsqd
_refine_ls_weighting_details     
'w=1/[\s^2^(Fo^2^)+(0.2000P)^2^] where P=(Fo^2^+2Fc^2^)/3'
_refine_ls_weighting_scheme      calc
_refine_ls_wR_factor_gt          0.3478
_refine_ls_wR_factor_ref         0.3787
_refine_special_details          ?
_olex2_refinement_description    
;
1. Fixed Uiso
 At 1.2 times of:
  All C(H) groups, All C(H,H) groups, All C(H,H,H,H) groups
 At 1.5 times of:
  All C(H,H,H) groups
2. Restrained distances
 C54-C55 = C54-C53
 1.54 with sigma of 0.01
 C52-C53
 1.54 with sigma of 0.01
 C55-C56
 1.54 with sigma of 0.01
 C54-C55
 1.54 with sigma of 0.01
 C30-C31 = C30-C29
 1.54 with sigma of 0.01
 C44-C43 = C44-C45
 1.54 with sigma of 0.01
 C46-C45
 1.54 with sigma of 0.01
 C46A-C45A = C45A-C44A = C44A-C43A
 1.5 with sigma of 0.01
 C58-C57 = C62-C58 = C62-C59 = C60-C59 = C61-C60
 1.54 with sigma of 0.01
 C54-C56
 2.4 with sigma of 0.01
 C53-C51
 2.4 with sigma of 0.01
 C55-C53
 2.4 with sigma of 0.01
 C54-C52
 2.45 with sigma of 0.01
 C61-C59
 2.4 with sigma of 0.01
 C58-C50
 2.42 with sigma of 0.01
3. Rigid bond restraints
 C55, C54, C53, C52, C51
 with sigma for 1-2 distances of 0.00007 and sigma for 1-3 distances of 0.00007
 C51, C50
 with sigma for 1-2 distances of 0.006 and sigma for 1-3 distances of 0.006
 C61, C60, C59, C62, C58, C57, C50
 with sigma for 1-2 distances of 0.0008 and sigma for 1-3 distances of 0.0008
 C60, C61
 with sigma for 1-2 distances of 0.00009 and sigma for 1-3 distances of 0.00009
4. Uiso/Uaniso restraints and constraints
C44 \\sim C45 \\sim C46: within 2A with sigma of 0.0007 and sigma for terminal
atoms of 0.0014 within 2A
C55 \\sim C54 \\sim C53 \\sim C52 \\sim C51: within 2A with sigma of 0.0006 and
sigma for terminal atoms of 0.0012 within 2A
C45 \\sim C46 \\sim C44: within 2A with sigma of 0.0004 and sigma for terminal
atoms of 0.0008 within 2A
C51 \\sim C50: within 2A with sigma of 0.0004 and sigma for terminal atoms of
0.0008 within 2A
C59 \\sim C62 \\sim C58 \\sim C57 \\sim C50: within 2A with sigma of 0.0001 and
sigma for terminal atoms of 0.0002 within 2A
C59 \\sim C62: within 2A with sigma of 0.00008 and sigma for terminal atoms of
0.00016 within 2A
C60 \\sim C59: within 2A with sigma of 0.00008 and sigma for terminal atoms of
0.00016 within 2A
Uanis(C56) \\sim Ueq: with sigma of 0.0005 and sigma for terminal atoms of 0.001
Uanis(C44A) = Uanis(C45A) = Uanis(C46A) = Uanis(C43A) = Uanis(C42)
Uanis(C50) = Uanis(C49) = Uanis(C48)
5. Rigid body (RIGU) restrains
 N1, N2, N3, N4, C1, C2, C3, C4, C5, C6, C7, C8, C9, C10, C11, C12, C13, C14,
 C15, C16, C17, C18, C19, C20, C21, C22, C23, C24, C25, C26, C27, C28, C29, C30,
  C31, C32, C33, C34, C35, C36, C37, C38, C39, C40, C41, C42, C43, C44, C45,
 C46, C47, C48, C49, C50, C51, C52, C53, C54, C55, C56
 with sigma for 1-2 distances of 0.001 and sigma for 1-3 distances of 0.004
 N1, N2, N3, N4, C1, C2, C3, C4, C5, C6, C7, C8, C9, C10, C11, C12, C13, C14,
 C15, C16, C17, C18, C19, C20, C21, C22, C23, C24, C25, C26, C27, C28, C29, C30,
  C31, C32, C33, C34, C35, C36, C37, C38, C39, C40, C41, C42, C43, C44, C45,
 C46, C47, C48, C49, C50, C51, C52, C53, C54, C55, C56
 with sigma for 1-2 distances of 0.001 and sigma for 1-3 distances of 0.005
 C44, N1, C11, C10, C1, C9, C2, C6, C8, C12, C3, C5, C7, C18, C13, C17, C4,
 C32, C19, C14, C16, N2, C20, C15, C21, N3, C22, C23, C33, C24, C34, N4, C35,
 C47, C25, C36, C48, C26, C37, C49, C27, C31, C38, C50, C28, C30, C39, C51, C29,
  C40, C52, C41, C53, C42, C54, C43, C55, C56, C45, C46
 with sigma for 1-2 distances of 0.001 and sigma for 1-3 distances of 0.007
 C41, C42, C43, C44, C45, C46, C44A, C45A, C46A, C43A
 with sigma for 1-2 distances of 0.001 and sigma for 1-3 distances of 0.005
 C41, C42, C43A, C44A, C45A, C46A, C40
 with sigma for 1-2 distances of 0.001 and sigma for 1-3 distances of 0.006
 C46, N1, C11, C10, C1, C9, C2, C6, C8, C12, H2, C3, C5, C7, C18, C13, C17, H3,
  C4, H5, C32, C19, H13, C14, C16, H4, N2, H19, C20, H14, C15, C21, N3, H15,
 C22, C23, C33, C24, H33A, H33B, C34, N4, H34, C35, C47, C25, H35A, H35B, C36,
 H47A, H47B, C48, C26, H36A, H36B, C37, H48A, H48B, C49, C27, C31, H37A, H37B,
 C38, H49A, H49B, C50, H27, C28, H31, C30, H38A, H38B, C39, C51, H28, C29, H30,
 H39A, H39B, C40, C52, H29, H40A, H40B, C41, C53, H41A, H41B, C42, C54, H42A,
 H42B, H42C, H42D, C43, C43A, C55, H43A, H43B, C44, C44A, H43C, H43D, C56, H44A,
  H44B, C45, H44C, H44D, C45A, H45A, H45B, H45C, H45D, C46A, H46A, H46B, H46C,
 H46D, H46E, H46F
 with sigma for 1-2 distances of 0.001 and sigma for 1-3 distances of 0.007
 C52, N1, C11, C10, C1, C9, C2, C6, C8, C12, H2, C3, C5, C7, C18, C13, C17, H3,
  C4, H5, C32, C19, H13, C14, C16, H4, N2, H19, C20, H14, C15, C21, N3, H15,
 C22, C23, C33, C24, H33A, H33B, C34, N4, H34, C35, C47, C25, H35A, H35B, C36,
 H47A, H47B, C48, C26, H36A, H36B, C37, H48A, H48B, C49, C27, C31, H37A, H37B,
 C38, H49A, H49B, C50, H27, C28, C30, H31, H38A, H38B, C39, H50B, H50A, C51,
 C57, H28, C29, H30, H39A, H39B, C40, H51A, H51B, H57A, H57B, C58, H29, H40A,
 H40B, C41, H52A, H52B, C53, C62, H41A, H41B, C42, H53A, H53B, C54, C59, H62A,
 H62B, H42A, H42B, H42C, H42D, C43, C43A, H54A, H54B, C55, C60, H43A, H43B, C44,
  C44A, H43C, H43D, H55A, H55B, C56, H60A, H60B, C61, H44A, H44B, C45, H44C,
 H44D, C45A, H56A, H56B, H56C, H45A, H45B, C46, H45C, H45D, C46A, H46A, H46B,
 H46C, H46D, H46E, H46F
 with sigma for 1-2 distances of 0.001 and sigma for 1-3 distances of 0.004
6. Others
 Fixed Sof: H42A(0.5) H42B(0.5) H42C(0.5) H42D(0.5) C43(0.5) H43A(0.5)
 H43B(0.5) C44(0.5) H44A(0.5) H44B(0.5) C45(0.5) H45A(0.5) H45B(0.5) C46(0.5)
 H46A(0.5) H46B(0.5) H46C(0.5) H50A(0.5) H50B(0.5) H50C(0.5) H50D(0.5) C51(0.5)
 H51A(0.5) H51B(0.5) C52(0.5) H52A(0.5) H52B(0.5) C53(0.5) H53A(0.5) H53B(0.5)
 C54(0.5) H54A(0.5) H54B(0.5) C55(0.5) H55A(0.5) H55B(0.5) C56(0.5) H56A(0.5)
 H56B(0.5) H56C(0.5) C44A(0.5) H44C(0.5) H44D(0.5) C45A(0.5) H45C(0.5)
 H45D(0.5) C46A(0.5) H46D(0.5) H46E(0.5) H46F(0.5) C43A(0.5) H43C(0.5)
 H43D(0.5) C60(0.5) H60A(0.5) H60B(0.5) C59(0.5) H59A(0.5) H59B(0.5) C57(0.5)
 H57A(0.5) H57B(0.5) C61(0.5) H61A(0.5) H61B(0.5) H61C(0.5) C58(0.5) H58A(0.5)
 H58B(0.5) C62(0.5) H62A(0.5) H62B(0.5)
7.a Ternary CH refined with riding coordinates:
 C34(H34)
7.b Secondary CH2 refined with riding coordinates:
 C33(H33A,H33B), C35(H35A,H35B), C36(H36A,H36B), C37(H37A,H37B), C38(H38A,
 H38B), C39(H39A,H39B), C40(H40A,H40B), C41(H41A,H41B), C42(H42A,H42B),
 C42(H42C,H42D), C43(H43A,H43B), C44(H44A,H44B), C45(H45A,H45B), C47(H47A,H47B),
  C48(H48A,H48B), C49(H49A,H49B), C50(H50A,H50B), C50(H50C,H50D), C51(H51A,
 H51B), C52(H52A,H52B), C53(H53A,H53B), C54(H54A,H54B), C55(H55A,H55B),
 C44A(H44C,H44D), C45A(H45C,H45D), C43A(H43C,H43D), C60(H60A,H60B), C59(H59A,
 H59B), C57(H57A,H57B), C58(H58A,H58B), C62(H62A,H62B)
7.c Aromatic/amide H refined with riding coordinates:
 C2(H2), C3(H3), C4(H4), C5(H5), C13(H13), C14(H14), C15(H15), C19(H19),
 C27(H27), C28(H28), C29(H29), C30(H30), C31(H31)
7.d Idealised Me refined as rotating group:
 C46(H46A,H46B,H46C), C56(H56A,H56B,H56C), C46A(H46D,H46E,H46F), C61(H61A,H61B,
 H61C)
;
_atom_sites_solution_hydrogens   geom
_atom_sites_solution_primary     dual
_atom_sites_solution_secondary   ?
loop_
_atom_site_label
_atom_site_type_symbol
_atom_site_fract_x
_atom_site_fract_y
_atom_site_fract_z
_atom_site_U_iso_or_equiv
_atom_site_adp_type
_atom_site_occupancy
_atom_site_site_symmetry_order
_atom_site_calc_flag
_atom_site_refinement_flags_posn
_atom_site_refinement_flags_adp
_atom_site_refinement_flags_occupancy
_atom_site_disorder_assembly
_atom_site_disorder_group
N1 N 0.0200(3) 0.6025(3) 0.70889(7) 0.0628(10) Uani 1 1 d . . . . .
N2 N 0.1467(4) 0.1137(3) 0.62422(9) 0.0790(14) Uani 1 1 d . . . . .
N3 N 0.22787(19) 0.3564(2) 0.53418(6) 0.0339(7) Uani 1 1 d . . . . .
N4 N 0.20298(19) 0.6994(2) 0.52575(6) 0.0357(7) Uani 1 1 d . . . . .
C1 C 0.0458(3) 0.3521(3) 0.69477(8) 0.0477(9) Uani 1 1 d . . . . .
C2 C 0.0131(3) 0.3444(4) 0.72342(9) 0.0575(11) Uani 1 1 d . . . . .
H2 H -0.002396 0.402264 0.733735 0.069 Uiso 1 1 calc R U . . .
C3 C 0.0035(4) 0.2552(4) 0.73633(9) 0.0678(13) Uani 1 1 d . . . . .
H3 H -0.019131 0.251079 0.755470 0.081 Uiso 1 1 calc R U . . .
C4 C 0.0271(4) 0.1691(4) 0.72142(10) 0.0746(16) Uani 1 1 d . . . . .
H4 H 0.021236 0.107136 0.730699 0.089 Uiso 1 1 calc R U . . .
C5 C 0.0582(4) 0.1737(4) 0.69374(9) 0.0662(14) Uani 1 1 d . . . . .
H5 H 0.073070 0.114761 0.683822 0.079 Uiso 1 1 calc R U . . .
C6 C 0.0686(3) 0.2647(3) 0.67977(8) 0.0506(10) Uani 1 1 d . . . . .
C7 C 0.1019(3) 0.2717(3) 0.65064(8) 0.0472(9) Uani 1 1 d . . . . .
C8 C 0.1095(2) 0.3617(3) 0.63709(8) 0.0398(8) Uani 1 1 d . . . . .
C9 C 0.0842(2) 0.4500(3) 0.65208(7) 0.0394(8) Uani 1 1 d . . . . .
C10 C 0.0542(3) 0.4448(3) 0.68043(8) 0.0429(9) Uani 1 1 d . . . . .
C11 C 0.0347(3) 0.5324(3) 0.69602(8) 0.0483(10) Uani 1 1 d . . . . .
C12 C 0.0961(2) 0.5330(3) 0.63248(7) 0.0381(8) Uani 1 1 d . . . . .
C13 C 0.0799(3) 0.6318(3) 0.63445(8) 0.0456(9) Uani 1 1 d . . . . .
H13 H 0.058397 0.660176 0.651868 0.055 Uiso 1 1 calc R U . . .
C14 C 0.0961(3) 0.6897(3) 0.61004(8) 0.0466(10) Uani 1 1 d . . . . .
H14 H 0.084164 0.758173 0.611128 0.056 Uiso 1 1 calc R U . . .
C15 C 0.1285(3) 0.6521(3) 0.58446(8) 0.0412(9) Uani 1 1 d . . . . .
H15 H 0.138286 0.694682 0.568496 0.049 Uiso 1 1 calc R U . . .
C16 C 0.1473(2) 0.5505(3) 0.58174(7) 0.0351(8) Uani 1 1 d . . . . .
C17 C 0.1291(2) 0.4935(3) 0.60623(7) 0.0371(8) Uani 1 1 d . . . . .
C18 C 0.1401(2) 0.3905(3) 0.60807(7) 0.0375(8) Uani 1 1 d . . . . .
C19 C 0.1733(2) 0.3395(3) 0.58497(7) 0.0383(8) Uani 1 1 d . . . . .
H19 H 0.182080 0.270408 0.585662 0.046 Uiso 1 1 calc R U . . .
C20 C 0.1939(2) 0.3952(3) 0.55996(7) 0.0352(8) Uani 1 1 d . . . . .
C21 C 0.1828(2) 0.4974(3) 0.55717(7) 0.0337(8) Uani 1 1 d . . . . .
C22 C 0.2128(2) 0.5220(3) 0.52847(7) 0.0331(7) Uani 1 1 d . . . . .
C23 C 0.2367(2) 0.4332(3) 0.51489(7) 0.0318(7) Uani 1 1 d . . . . .
C24 C 0.2283(2) 0.6136(3) 0.51378(7) 0.0330(7) Uani 1 1 d . . . . .
C25 C 0.2236(2) 0.7835(3) 0.51263(7) 0.0366(8) Uani 1 1 d . . . . .
C26 C 0.1872(3) 0.8741(3) 0.52581(8) 0.0402(8) Uani 1 1 d . . . . .
C27 C 0.1417(3) 0.9425(3) 0.50909(9) 0.0444(9) Uani 1 1 d . . . . .
H27 H 0.135907 0.932836 0.488804 0.053 Uiso 1 1 calc R U . . .
C28 C 0.1045(3) 1.0254(3) 0.52205(10) 0.0562(10) Uani 1 1 d . . . . .
H28 H 0.073200 1.071628 0.510478 0.067 Uiso 1 1 calc R U . . .
C29 C 0.1122(3) 1.0409(3) 0.55097(10) 0.0622(11) Uani 1 1 d D . . . .
H29 H 0.086127 1.097646 0.559401 0.075 Uiso 1 1 calc R U . . .
C30 C 0.1593(3) 0.9728(3) 0.56888(10) 0.0598(11) Uani 1 1 d D . . . .
H30 H 0.165620 0.983784 0.589086 0.072 Uiso 1 1 calc R U . . .
C31 C 0.1963(3) 0.8883(3) 0.55548(9) 0.0483(10) Uani 1 1 d D . . . .
H31 H 0.227337 0.841241 0.566834 0.058 Uiso 1 1 calc R U . . .
C32 C 0.1267(3) 0.1833(3) 0.63604(8) 0.0547(11) Uani 1 1 d . . . . .
C33 C 0.2837(2) 0.2673(3) 0.53499(7) 0.0382(8) Uani 1 1 d . . . . .
H33A H 0.293591 0.244355 0.514911 0.046 Uiso 1 1 calc R U . . .
H33B H 0.251194 0.214859 0.545389 0.046 Uiso 1 1 calc R U . . .
C34 C 0.3748(3) 0.2825(3) 0.54979(8) 0.0485(9) Uani 1 1 d . . . . .
H34 H 0.363955 0.321088 0.567872 0.058 Uiso 1 1 calc R U . . .
C35 C 0.4370(3) 0.3433(3) 0.53097(10) 0.0524(10) Uani 1 1 d . . . . .
H35A H 0.405673 0.404212 0.525228 0.063 Uiso 1 1 calc R U . . .
H35B H 0.488777 0.362811 0.542879 0.063 Uiso 1 1 calc R U . . .
C36 C 0.4707(3) 0.2938(3) 0.50396(9) 0.0489(9) Uani 1 1 d . . . . .
H36A H 0.421075 0.258672 0.494426 0.059 Uiso 1 1 calc R U . . .
H36B H 0.516178 0.244494 0.509353 0.059 Uiso 1 1 calc R U . . .
C37 C 0.5105(3) 0.3661(3) 0.48291(10) 0.0551(10) Uani 1 1 d . . . . .
H37A H 0.558980 0.401969 0.492816 0.066 Uiso 1 1 calc R U . . .
H37B H 0.464426 0.414845 0.477613 0.066 Uiso 1 1 calc R U . . .
C38 C 0.5469(3) 0.3215(4) 0.45542(11) 0.0609(11) Uani 1 1 d . . . . .
H38A H 0.500700 0.280089 0.446265 0.073 Uiso 1 1 calc R U . . .
H38B H 0.598042 0.278714 0.460244 0.073 Uiso 1 1 calc R U . . .
C39 C 0.5767(3) 0.4008(5) 0.43401(12) 0.0744(14) Uani 1 1 d . . . . .
H39A H 0.525694 0.444809 0.430158 0.089 Uiso 1 1 calc R U . . .
H39B H 0.623621 0.440670 0.443337 0.089 Uiso 1 1 calc R U . . .
C40 C 0.6109(4) 0.3644(6) 0.40586(14) 0.0948(18) Uani 1 1 d . . . . .
H40A H 0.565426 0.321653 0.396823 0.114 Uiso 1 1 calc R U . . .
H40B H 0.664322 0.323780 0.409426 0.114 Uiso 1 1 calc R U . . .
C41 C 0.6348(4) 0.4471(7) 0.38462(14) 0.119(2) Uani 1 1 d . . . . .
H41A H 0.582405 0.490251 0.382135 0.143 Uiso 1 1 calc R U . . .
H41B H 0.682934 0.487205 0.393188 0.143 Uiso 1 1 calc R U . . .
C42 C 0.6631(6) 0.4128(10) 0.35624(18) 0.167(3) Uani 1 1 d . . . . .
H42A H 0.613230 0.373277 0.348501 0.200 Uiso 0.5 1 calc R U P A 1
H42B H 0.712312 0.366084 0.359834 0.200 Uiso 0.5 1 calc R U P A 1
H42C H 0.617909 0.368481 0.347733 0.200 Uiso 0.5 1 calc R U P B 2
H42D H 0.719922 0.376570 0.357777 0.200 Uiso 0.5 1 calc R U P B 2
C43 C 0.6925(14) 0.476(3) 0.3323(5) 0.203(5) Uani 0.5 1 d D . P C 1
H43A H 0.744134 0.515515 0.338687 0.243 Uiso 0.5 1 calc R U P C 1
H43B H 0.644125 0.522114 0.327097 0.243 Uiso 0.5 1 calc R U P C 1
C44 C 0.719(3) 0.416(3) 0.3052(5) 0.300(5) Uani 0.5 1 d D U P C 1
H44A H 0.768797 0.374497 0.311721 0.360 Uiso 0.5 1 calc R U P C 1
H44B H 0.668296 0.370353 0.302147 0.360 Uiso 0.5 1 calc R U P C 1
C45 C 0.745(2) 0.449(3) 0.2749(5) 0.300(5) Uani 0.5 1 d D U P C 1
H45A H 0.795850 0.493179 0.277781 0.360 Uiso 0.5 1 calc R U P C 1
H45B H 0.695045 0.491427 0.268404 0.360 Uiso 0.5 1 calc R U P C 1
C46 C 0.769(2) 0.387(3) 0.2479(6) 0.300(5) Uani 0.5 1 d D U P C 1
H46A H 0.719541 0.388691 0.234048 0.450 Uiso 0.5 1 calc R U P C 1
H46B H 0.780133 0.318913 0.253765 0.450 Uiso 0.5 1 calc R U P C 1
H46C H 0.822180 0.414300 0.238859 0.450 Uiso 0.5 1 calc R U P C 1
C47 C 0.4135(3) 0.1835(4) 0.55897(10) 0.0595(11) Uani 1 1 d . . . . .
H47A H 0.403665 0.135607 0.543157 0.071 Uiso 1 1 calc R U . . .
H47B H 0.478462 0.191011 0.561487 0.071 Uiso 1 1 calc R U . . .
C48 C 0.3752(6) 0.1419(8) 0.5866(2) 0.1514(6) Uani 1 1 d . . . . .
H48A H 0.310097 0.136117 0.584220 0.182 Uiso 1 1 calc R U . . .
H48B H 0.386486 0.189090 0.602468 0.182 Uiso 1 1 calc R U . . .
C49 C 0.4122(6) 0.0416(8) 0.5954(2) 0.1514(6) Uani 1 1 d . . . . .
H49A H 0.399470 -0.006649 0.579901 0.182 Uiso 1 1 calc R U . . .
H49B H 0.477408 0.046433 0.597567 0.182 Uiso 1 1 calc R U . . .
C50 C 0.3725(6) 0.0055(7) 0.6235(2) 0.1514(6) Uani 1 1 d D U . . .
H50A H 0.308945 0.023463 0.624653 0.182 Uiso 0.5 1 calc R U P D 1
H50B H 0.404035 0.034601 0.640232 0.182 Uiso 0.5 1 calc R U P D 1
H50C H 0.308150 0.019614 0.622263 0.182 Uiso 0.5 1 calc R U P E 2
H50D H 0.396486 0.048822 0.638836 0.182 Uiso 0.5 1 calc R U P E 2
C51 C 0.3852(17) -0.121(2) 0.6231(6) 0.1988(7) Uani 0.5 1 d D U P F 1
H51A H 0.340814 -0.153901 0.610552 0.239 Uiso 0.5 1 calc R U P F 1
H51B H 0.445751 -0.141263 0.617316 0.239 Uiso 0.5 1 calc R U P F 1
C52 C 0.3665(11) -0.1407(18) 0.6574(5) 0.1991(7) Uani 0.5 1 d D U P F 1
H52A H 0.406431 -0.191818 0.665366 0.239 Uiso 0.5 1 calc R U P F 1
H52B H 0.372346 -0.079755 0.668916 0.239 Uiso 0.5 1 calc R U P F 1
C53 C 0.2703(11) -0.1761(14) 0.6559(5) 0.1995(8) Uani 0.5 1 d D U P F 1
H53A H 0.265561 -0.245150 0.662453 0.239 Uiso 0.5 1 calc R U P F 1
H53B H 0.247251 -0.171497 0.635826 0.239 Uiso 0.5 1 calc R U P F 1
C54 C 0.2180(11) -0.1068(16) 0.6763(4) 0.1998(9) Uani 0.5 1 d D U P F 1
H54A H 0.222189 -0.128901 0.696674 0.240 Uiso 0.5 1 calc R U P F 1
H54B H 0.239940 -0.038325 0.674889 0.240 Uiso 0.5 1 calc R U P F 1
C55 C 0.1231(11) -0.1156(19) 0.6648(4) 0.1999(10) Uani 0.5 1 d D U P F 1
H55A H 0.115243 -0.176222 0.653275 0.240 Uiso 0.5 1 calc R U P F 1
H55B H 0.106801 -0.058003 0.652839 0.240 Uiso 0.5 1 calc R U P F 1
C56 C 0.0678(13) -0.119(2) 0.6928(5) 0.181(3) Uani 0.5 1 d D U P F 1
H56A H 0.004533 -0.118056 0.687914 0.272 Uiso 0.5 1 calc R U P F 1
H56B H 0.082260 -0.062211 0.704902 0.272 Uiso 0.5 1 calc R U P F 1
H56C H 0.081560 -0.179734 0.703422 0.272 Uiso 0.5 1 calc R U P F 1
C44A C 0.7072(13) 0.4800(15) 0.3061(3) 0.167(3) Uani 0.5 1 d D . P C 2
H44C H 0.762239 0.440921 0.308279 0.200 Uiso 0.5 1 calc R U P C 2
H44D H 0.661505 0.437515 0.297079 0.200 Uiso 0.5 1 calc R U P C 2
C45A C 0.7246(11) 0.5670(17) 0.2871(3) 0.167(3) Uani 0.5 1 d D . P C 2
H45C H 0.770420 0.604131 0.297873 0.200 Uiso 0.5 1 calc R U P C 2
H45D H 0.669658 0.606410 0.288922 0.200 Uiso 0.5 1 calc R U P C 2
C46A C 0.7507(11) 0.582(2) 0.2559(3) 0.167(3) Uani 0.5 1 d D . P C 2
H46D H 0.701161 0.562720 0.243313 0.251 Uiso 0.5 1 calc R U P C 2
H46E H 0.802469 0.540675 0.251509 0.251 Uiso 0.5 1 calc R U P C 2
H46F H 0.765447 0.650858 0.252666 0.251 Uiso 0.5 1 calc R U P C 2
C43A C 0.676(2) 0.514(3) 0.3357(5) 0.167(3) Uani 0.5 1 d D . P C 2
H43C H 0.618335 0.548923 0.333854 0.200 Uiso 0.5 1 calc R U P C 2
H43D H 0.719570 0.558544 0.344498 0.200 Uiso 0.5 1 calc R U P C 2
C60 C 0.1768(11) -0.1970(13) 0.6986(4) 0.1522(6) Uani 0.5 1 d D U P F 2
H60A H 0.163933 -0.246885 0.713585 0.183 Uiso 0.5 1 calc R U P F 2
H60B H 0.161691 -0.224202 0.679306 0.183 Uiso 0.5 1 calc R U P F 2
C59 C 0.2736(11) -0.164(2) 0.6998(5) 0.2782(6) Uani 0.5 1 d D U P F 2
H59A H 0.313970 -0.221427 0.700016 0.334 Uiso 0.5 1 calc R U P F 2
H59B H 0.284857 -0.124003 0.717381 0.334 Uiso 0.5 1 calc R U P F 2
C57 C 0.3805(12) -0.098(2) 0.6348(5) 0.1797(6) Uani 0.5 1 d D U P F 2
H57A H 0.413945 -0.099483 0.653224 0.216 Uiso 0.5 1 calc R U P F 2
H57B H 0.410007 -0.141090 0.620534 0.216 Uiso 0.5 1 calc R U P F 2
C61 C 0.1263(17) -0.1010(17) 0.7044(6) 0.268(13) Uani 0.5 1 d D U P F 2
H61A H 0.082514 -0.090187 0.689000 0.401 Uiso 0.5 1 calc R U P F 2
H61B H 0.168210 -0.045964 0.704842 0.401 Uiso 0.5 1 calc R U P F 2
H61C H 0.095811 -0.105586 0.723079 0.401 Uiso 0.5 1 calc R U P F 2
C58 C 0.2822(10) -0.1276(11) 0.6393(3) 0.1530(6) Uani 0.5 1 d D U P F 2
H58A H 0.270837 -0.198197 0.635563 0.184 Uiso 0.5 1 calc R U P F 2
H58B H 0.239832 -0.086146 0.628341 0.184 Uiso 0.5 1 calc R U P F 2
C62 C 0.2872(13) -0.1017(15) 0.6720(3) 0.1531(6) Uani 0.5 1 d D U P F 2
H62A H 0.245139 -0.046308 0.674213 0.184 Uiso 0.5 1 calc R U P F 2
H62B H 0.346996 -0.072688 0.674437 0.184 Uiso 0.5 1 calc R U P F 2

loop_
_atom_site_aniso_label
_atom_site_aniso_U_11
_atom_site_aniso_U_22
_atom_site_aniso_U_33
_atom_site_aniso_U_23
_atom_site_aniso_U_13
_atom_site_aniso_U_12
N1 0.092(3) 0.062(2) 0.0347(18) -0.0090(15) 0.0231(18) 0.0081(19)
N2 0.146(4) 0.046(2) 0.045(2) -0.0004(16) 0.038(2) 0.005(2)
N3 0.0476(16) 0.0307(14) 0.0235(13) -0.0001(10) 0.0121(11) 0.0009(11)
N4 0.0493(16) 0.0310(13) 0.0268(14) 0.0000(10) 0.0086(12) 0.0008(12)
C1 0.065(2) 0.0491(19) 0.0292(17) 0.0019(13) 0.0141(16) 0.0020(17)
C2 0.080(3) 0.060(2) 0.0333(18) 0.0061(17) 0.0222(18) 0.010(2)
C3 0.109(4) 0.061(2) 0.033(2) 0.0083(17) 0.028(2) 0.006(2)
C4 0.128(4) 0.056(2) 0.040(2) 0.0112(19) 0.036(2) 0.006(3)
C5 0.112(4) 0.049(2) 0.0373(19) 0.0082(17) 0.028(2) 0.005(2)
C6 0.075(3) 0.0474(19) 0.0290(17) 0.0048(14) 0.0178(16) 0.0034(18)
C7 0.071(2) 0.0436(17) 0.0271(16) 0.0011(13) 0.0155(16) -0.0009(17)
C8 0.050(2) 0.0429(17) 0.0269(15) 0.0000(12) 0.0105(14) 0.0003(15)
C9 0.050(2) 0.0415(18) 0.0264(14) 0.0006(12) 0.0093(13) 0.0016(15)
C10 0.056(2) 0.0470(18) 0.0262(15) 0.0003(12) 0.0118(14) 0.0028(16)
C11 0.066(2) 0.0528(19) 0.0257(17) -0.0012(14) 0.0166(16) 0.0027(18)
C12 0.0477(19) 0.0404(16) 0.0263(15) -0.0010(12) 0.0105(13) 0.0030(14)
C13 0.067(2) 0.0409(17) 0.0286(17) -0.0045(13) 0.0107(16) 0.0068(16)
C14 0.066(2) 0.039(2) 0.0356(16) -0.0010(13) 0.0162(16) 0.0071(18)
C15 0.055(2) 0.0360(17) 0.0325(17) -0.0005(14) 0.0122(15) 0.0036(15)
C16 0.0419(18) 0.0384(16) 0.0251(14) -0.0012(12) 0.0089(12) 0.0028(14)
C17 0.0489(19) 0.0375(16) 0.0248(14) -0.0014(12) 0.0093(13) 0.0008(14)
C18 0.051(2) 0.0364(16) 0.0249(14) -0.0002(12) 0.0073(13) -0.0005(15)
C19 0.053(2) 0.0350(19) 0.0271(15) 0.0008(12) 0.0108(14) -0.0007(15)
C20 0.0472(19) 0.0334(15) 0.0250(14) -0.0020(11) 0.0105(13) 0.0004(14)
C21 0.0444(18) 0.0331(15) 0.0237(14) -0.0017(12) 0.0083(12) -0.0008(14)
C22 0.0414(18) 0.0339(15) 0.0240(14) -0.0007(11) 0.0082(12) 0.0017(13)
C23 0.0406(18) 0.0320(15) 0.0227(15) 0.0009(11) 0.0091(12) -0.0010(13)
C24 0.0435(18) 0.0319(15) 0.0236(16) -0.0019(11) 0.0065(13) 0.0001(13)
C25 0.0497(19) 0.0312(15) 0.0289(16) -0.0006(12) 0.0062(14) -0.0001(14)
C26 0.052(2) 0.0302(17) 0.0387(16) -0.0029(13) 0.0141(14) -0.0020(14)
C27 0.054(2) 0.0341(18) 0.045(2) 0.0021(14) 0.0141(15) -0.0018(14)
C28 0.067(3) 0.035(2) 0.067(2) 0.0014(18) 0.0248(19) 0.0019(18)
C29 0.082(3) 0.036(2) 0.069(2) -0.0076(18) 0.029(2) 0.003(2)
C30 0.089(3) 0.039(2) 0.051(2) -0.0121(16) 0.024(2) -0.0029(19)
C31 0.072(3) 0.035(2) 0.0384(16) -0.0043(15) 0.0130(16) 0.0001(18)
C32 0.092(3) 0.0424(19) 0.0300(19) 0.0044(15) 0.0236(19) -0.002(2)
C33 0.0575(18) 0.0326(18) 0.0245(16) -0.0001(14) 0.0108(13) 0.0072(14)
C34 0.0628(19) 0.047(2) 0.0358(19) -0.0111(15) -0.0006(14) 0.0140(15)
C35 0.055(2) 0.045(2) 0.056(2) -0.0093(17) -0.0059(16) 0.0056(17)
C36 0.048(2) 0.042(2) 0.057(2) -0.0008(16) 0.0044(16) 0.0007(17)
C37 0.048(2) 0.051(2) 0.067(2) 0.0086(18) -0.0019(17) -0.0071(18)
C38 0.047(2) 0.068(3) 0.068(2) 0.0110(19) 0.0051(18) -0.002(2)
C39 0.059(3) 0.092(4) 0.072(3) 0.022(2) 0.003(2) -0.014(2)
C40 0.063(3) 0.142(5) 0.080(3) 0.010(3) 0.012(3) -0.009(3)
C41 0.066(3) 0.209(7) 0.082(3) 0.049(4) -0.001(3) -0.022(4)
C42 0.098(4) 0.315(10) 0.089(3) 0.028(4) 0.016(3) -0.038(5)
C43 0.057(11) 0.449(16) 0.102(7) 0.098(8) -0.010(7) -0.045(14)
C44 0.214(9) 0.546(9) 0.140(7) 0.069(9) 0.051(7) 0.004(9)
C45 0.214(9) 0.546(9) 0.141(7) 0.069(9) 0.051(7) 0.004(9)
C46 0.214(9) 0.546(10) 0.141(7) 0.069(9) 0.051(7) 0.004(9)
C47 0.076(3) 0.056(2) 0.047(2) -0.0044(17) 0.0011(18) 0.022(2)
C48 0.1418(11) 0.1832(12) 0.1293(11) 0.0887(10) 0.0370(11) 0.0394(11)
C49 0.1418(11) 0.1832(12) 0.1293(11) 0.0887(10) 0.0370(11) 0.0394(11)
C50 0.1418(11) 0.1832(12) 0.1293(11) 0.0887(10) 0.0370(11) 0.0394(11)
C51 0.1970(12) 0.1846(12) 0.2148(12) 0.0886(11) 0.0369(11) 0.0393(12)
C52 0.1974(13) 0.1849(14) 0.2152(13) 0.0884(13) 0.0367(13) 0.0390(13)
C53 0.1977(15) 0.1852(15) 0.2157(14) 0.0882(14) 0.0365(14) 0.0389(14)
C54 0.1979(16) 0.1853(16) 0.2161(16) 0.0879(15) 0.0364(15) 0.0388(16)
C55 0.1980(17) 0.1854(17) 0.2164(17) 0.0877(16) 0.0363(16) 0.0388(17)
C56 0.181(4) 0.181(4) 0.181(3) 0.0004(10) 0.0011(10) -0.0004(10)
C44A 0.098(4) 0.315(10) 0.089(3) 0.028(4) 0.016(3) -0.038(5)
C45A 0.098(4) 0.315(10) 0.089(3) 0.028(4) 0.016(3) -0.038(5)
C46A 0.098(4) 0.315(10) 0.089(3) 0.028(4) 0.016(3) -0.038(5)
C43A 0.098(4) 0.315(10) 0.089(3) 0.028(4) 0.016(3) -0.038(5)
C60 0.1466(11) 0.1825(12) 0.1278(11) 0.0916(10) 0.0343(11) 0.0407(11)
C59 0.2132(11) 0.2245(11) 0.3969(11) 0.1476(10) 0.0447(11) -0.0415(11)
C57 0.2352(11) 0.1779(11) 0.1261(11) 0.0888(10) 0.0233(10) -0.0294(11)
C61 0.333(10) 0.168(11) 0.30(3) 0.125(16) 0.21(2) 0.066(14)
C58 0.1452(11) 0.1832(11) 0.1307(11) 0.0887(10) 0.0342(10) 0.0404(11)
C62 0.1455(11) 0.1832(11) 0.1307(11) 0.0888(10) 0.0336(11) 0.0404(11)

_geom_special_details            
;
 All esds (except the esd in the dihedral angle between two l.s. planes)
 are estimated using the full covariance matrix.  The cell esds are taken
 into account individually in the estimation of esds in distances, angles
 and torsion angles; correlations between esds in cell parameters are only
 used when they are defined by crystal symmetry.  An approximate (isotropic)
 treatment of cell esds is used for estimating esds involving l.s. planes.
;
loop_
_geom_bond_atom_site_label_1
_geom_bond_atom_site_label_2
_geom_bond_distance
_geom_bond_site_symmetry_2
_geom_bond_publ_flag
N1 C11 1.146(5) . ?
N2 C32 1.133(6) . ?
N3 C20 1.400(4) . ?
N3 C23 1.380(4) . ?
N3 C33 1.477(5) . ?
N4 C24 1.348(4) . ?
N4 C25 1.331(5) . ?
C1 C2 1.417(5) . ?
C1 C6 1.418(6) . ?
C1 C10 1.431(6) . ?
C2 H2 0.9500 . ?
C2 C3 1.360(7) . ?
C3 H3 0.9500 . ?
C3 C4 1.404(7) . ?
C4 H4 0.9500 . ?
C4 C5 1.364(6) . ?
C5 H5 0.9500 . ?
C5 C6 1.406(6) . ?
C6 C7 1.440(5) . ?
C7 C8 1.380(6) . ?
C7 C32 1.429(6) . ?
C8 C9 1.438(5) . ?
C8 C18 1.471(5) . ?
C9 C10 1.388(5) . ?
C9 C12 1.458(5) . ?
C10 C11 1.424(6) . ?
C12 C13 1.370(5) . ?
C12 C17 1.417(5) . ?
C13 H13 0.9500 . ?
C13 C14 1.397(5) . ?
C14 H14 0.9500 . ?
C14 C15 1.378(5) . ?
C15 H15 0.9500 . ?
C15 C16 1.416(5) . ?
C16 C17 1.399(5) . ?
C16 C21 1.448(5) . ?
C17 C18 1.415(5) . ?
C18 C19 1.368(5) . ?
C19 H19 0.9500 . ?
C19 C20 1.416(5) . ?
C20 C21 1.407(5) . ?
C21 C22 1.441(4) . ?
C22 C23 1.408(5) . ?
C22 C24 1.439(5) . ?
C23 C23 1.433(6) 2_556 ?
C24 C24 1.432(6) 2_556 ?
C25 C25 1.414(7) 2_556 ?
C25 C26 1.481(5) . ?
C26 C27 1.390(6) . ?
C26 C31 1.391(6) . ?
C27 H27 0.9500 . ?
C27 C28 1.395(6) . ?
C28 H28 0.9500 . ?
C28 C29 1.357(7) . ?
C29 H29 0.9500 . ?
C29 C30 1.429(6) . ?
C30 H30 0.9500 . ?
C30 C31 1.421(5) . ?
C31 H31 0.9500 . ?
C33 H33A 0.9900 . ?
C33 H33B 0.9900 . ?
C33 C34 1.546(6) . ?
C34 H34 1.0000 . ?
C34 C35 1.523(6) . ?
C34 C47 1.528(6) . ?
C35 H35A 0.9900 . ?
C35 H35B 0.9900 . ?
C35 C36 1.507(6) . ?
C36 H36A 0.9900 . ?
C36 H36B 0.9900 . ?
C36 C37 1.509(6) . ?
C37 H37A 0.9900 . ?
C37 H37B 0.9900 . ?
C37 C38 1.512(7) . ?
C38 H38A 0.9900 . ?
C38 H38B 0.9900 . ?
C38 C39 1.531(7) . ?
C39 H39A 0.9900 . ?
C39 H39B 0.9900 . ?
C39 C40 1.485(9) . ?
C40 H40A 0.9900 . ?
C40 H40B 0.9900 . ?
C40 C41 1.536(9) . ?
C41 H41A 0.9900 . ?
C41 H41B 0.9900 . ?
C41 C42 1.456(12) . ?
C42 H42A 0.9900 . ?
C42 H42B 0.9900 . ?
C42 H42C 0.9900 . ?
C42 H42D 0.9900 . ?
C42 C43 1.47(3) . ?
C42 C43A 1.68(4) . ?
C43 H43A 0.9900 . ?
C43 H43B 0.9900 . ?
C43 C44 1.545(10) . ?
C44 H44A 0.9900 . ?
C44 H44B 0.9900 . ?
C44 C45 1.522(10) . ?
C45 H45A 0.9900 . ?
C45 H45B 0.9900 . ?
C45 C46 1.547(10) . ?
C46 H46A 1.0885 . ?
C46 H46B 1.0745 . ?
C46 H46C 1.0755 . ?
C47 H47A 0.9900 . ?
C47 H47B 0.9900 . ?
C47 C48 1.510(9) . ?
C48 H48A 0.9900 . ?
C48 H48B 0.9900 . ?
C48 C49 1.529(12) . ?
C49 H49A 0.9900 . ?
C49 H49B 0.9900 . ?
C49 C50 1.511(10) . ?
C50 H50A 0.9900 . ?
C50 H50B 0.9900 . ?
C50 H50C 0.9900 . ?
C50 H50D 0.9900 . ?
C50 C51 1.73(3) . ?
C50 C57 1.50(3) . ?
C51 H51A 0.9900 . ?
C51 H51B 0.9900 . ?
C51 C52 1.63(3) . ?
C52 H52A 0.9900 . ?
C52 H52B 0.9900 . ?
C52 C53 1.529(10) . ?
C53 H53A 0.9900 . ?
C53 H53B 0.9900 . ?
C53 C54 1.550(10) . ?
C54 H54A 0.9900 . ?
C54 H54B 0.9900 . ?
C54 C55 1.530(7) . ?
C55 H55A 0.9900 . ?
C55 H55B 0.9900 . ?
C55 C56 1.539(10) . ?
C56 H56A 0.9801 . ?
C56 H56B 0.9801 . ?
C56 H56C 0.9801 . ?
C44A H44C 0.9900 . ?
C44A H44D 0.9900 . ?
C44A C45A 1.498(10) . ?
C44A C43A 1.517(10) . ?
C45A H45C 0.9900 . ?
C45A H45D 0.9900 . ?
C45A C46A 1.506(9) . ?
C46A H46D 0.9812 . ?
C46A H46E 0.9812 . ?
C46A H46F 0.9812 . ?
C43A H43C 0.9900 . ?
C43A H43D 0.9900 . ?
C60 H60A 0.9900 . ?
C60 H60B 0.9900 . ?
C60 C59 1.527(10) . ?
C60 C61 1.536(10) . ?
C59 H59A 0.9900 . ?
C59 H59B 0.9900 . ?
C59 C62 1.555(10) . ?
C57 H57A 0.9900 . ?
C57 H57B 0.9900 . ?
C57 C58 1.550(10) . ?
C61 H61A 0.9806 . ?
C61 H61B 0.9807 . ?
C61 H61C 0.9806 . ?
C58 H58A 0.9900 . ?
C58 H58B 0.9900 . ?
C58 C62 1.554(10) . ?
C62 H62A 0.9900 . ?
C62 H62B 0.9900 . ?

loop_
_geom_angle_atom_site_label_1
_geom_angle_atom_site_label_2
_geom_angle_atom_site_label_3
_geom_angle
_geom_angle_site_symmetry_1
_geom_angle_site_symmetry_3
_geom_angle_publ_flag
C20 N3 C33 119.8(3) . . ?
C23 N3 C20 107.5(3) . . ?
C23 N3 C33 125.6(3) . . ?
C25 N4 C24 119.4(3) . . ?
C2 C1 C6 118.7(4) . . ?
C2 C1 C10 121.9(4) . . ?
C6 C1 C10 119.4(3) . . ?
C1 C2 H2 119.5 . . ?
C3 C2 C1 120.9(4) . . ?
C3 C2 H2 119.6 . . ?
C2 C3 H3 119.9 . . ?
C2 C3 C4 120.1(4) . . ?
C4 C3 H3 119.9 . . ?
C3 C4 H4 119.7 . . ?
C5 C4 C3 120.6(5) . . ?
C5 C4 H4 119.7 . . ?
C4 C5 H5 119.7 . . ?
C4 C5 C6 120.6(4) . . ?
C6 C5 H5 119.7 . . ?
C1 C6 C7 119.1(4) . . ?
C5 C6 C1 119.1(4) . . ?
C5 C6 C7 121.7(4) . . ?
C8 C7 C6 120.8(4) . . ?
C8 C7 C32 120.7(3) . . ?
C32 C7 C6 118.5(4) . . ?
C7 C8 C9 120.0(3) . . ?
C7 C8 C18 132.5(3) . . ?
C9 C8 C18 107.5(3) . . ?
C8 C9 C12 108.4(3) . . ?
C10 C9 C8 119.9(3) . . ?
C10 C9 C12 131.7(3) . . ?
C9 C10 C1 120.7(3) . . ?
C9 C10 C11 120.2(4) . . ?
C11 C10 C1 119.0(3) . . ?
N1 C11 C10 179.0(5) . . ?
C13 C12 C9 134.2(3) . . ?
C13 C12 C17 119.4(3) . . ?
C17 C12 C9 106.4(3) . . ?
C12 C13 H13 121.0 . . ?
C12 C13 C14 118.0(3) . . ?
C14 C13 H13 121.0 . . ?
C13 C14 H14 118.5 . . ?
C15 C14 C13 123.0(4) . . ?
C15 C14 H14 118.5 . . ?
C14 C15 H15 119.7 . . ?
C14 C15 C16 120.7(3) . . ?
C16 C15 H15 119.7 . . ?
C15 C16 C21 129.1(3) . . ?
C17 C16 C15 115.4(3) . . ?
C17 C16 C21 115.5(3) . . ?
C16 C17 C12 123.5(4) . . ?
C16 C17 C18 125.1(3) . . ?
C18 C17 C12 111.4(3) . . ?
C17 C18 C8 106.3(3) . . ?
C19 C18 C8 133.8(4) . . ?
C19 C18 C17 119.9(3) . . ?
C18 C19 H19 121.8 . . ?
C18 C19 C20 116.5(4) . . ?
C20 C19 H19 121.7 . . ?
N3 C20 C19 125.0(3) . . ?
N3 C20 C21 109.8(3) . . ?
C21 C20 C19 125.3(3) . . ?
C20 C21 C16 117.7(3) . . ?
C20 C21 C22 106.0(3) . . ?
C22 C21 C16 136.3(3) . . ?
C23 C22 C21 107.0(3) . . ?
C23 C22 C24 119.4(3) . . ?
C24 C22 C21 133.3(3) . . ?
N3 C23 C22 109.7(3) . . ?
N3 C23 C23 130.34(18) . 2_556 ?
C22 C23 C23 120.0(2) . 2_556 ?
N4 C24 C22 120.7(3) . . ?
N4 C24 C24 119.66(19) . 2_556 ?
C24 C24 C22 119.62(19) 2_556 . ?
N4 C25 C25 120.52(19) . 2_556 ?
N4 C25 C26 116.2(3) . . ?
C25 C25 C26 123.3(2) 2_556 . ?
C27 C26 C25 120.8(3) . . ?
C27 C26 C31 120.2(4) . . ?
C31 C26 C25 119.0(3) . . ?
C26 C27 H27 120.0 . . ?
C26 C27 C28 120.1(4) . . ?
C28 C27 H27 120.0 . . ?
C27 C28 H28 119.5 . . ?
C29 C28 C27 121.0(4) . . ?
C29 C28 H28 119.5 . . ?
C28 C29 H29 119.7 . . ?
C28 C29 C30 120.7(4) . . ?
C30 C29 H29 119.6 . . ?
C29 C30 H30 121.1 . . ?
C31 C30 C29 117.9(4) . . ?
C31 C30 H30 121.1 . . ?
C26 C31 C30 120.2(4) . . ?
C26 C31 H31 119.9 . . ?
C30 C31 H31 119.9 . . ?
N2 C32 C7 179.3(5) . . ?
N3 C33 H33A 108.8 . . ?
N3 C33 H33B 108.8 . . ?
N3 C33 C34 114.0(3) . . ?
H33A C33 H33B 107.6 . . ?
C34 C33 H33A 108.7 . . ?
C34 C33 H33B 108.8 . . ?
C33 C34 H34 107.1 . . ?
C35 C34 C33 111.5(3) . . ?
C35 C34 H34 107.1 . . ?
C35 C34 C47 113.7(4) . . ?
C47 C34 C33 110.1(4) . . ?
C47 C34 H34 107.1 . . ?
C34 C35 H35A 108.3 . . ?
C34 C35 H35B 108.3 . . ?
H35A C35 H35B 107.4 . . ?
C36 C35 C34 116.0(4) . . ?
C36 C35 H35A 108.3 . . ?
C36 C35 H35B 108.3 . . ?
C35 C36 H36A 109.2 . . ?
C35 C36 H36B 109.2 . . ?
C35 C36 C37 112.2(4) . . ?
H36A C36 H36B 107.9 . . ?
C37 C36 H36A 109.2 . . ?
C37 C36 H36B 109.2 . . ?
C36 C37 H37A 108.5 . . ?
C36 C37 H37B 108.5 . . ?
C36 C37 C38 115.1(4) . . ?
H37A C37 H37B 107.5 . . ?
C38 C37 H37A 108.5 . . ?
C38 C37 H37B 108.5 . . ?
C37 C38 H38A 109.3 . . ?
C37 C38 H38B 109.3 . . ?
C37 C38 C39 111.5(4) . . ?
H38A C38 H38B 108.0 . . ?
C39 C38 H38A 109.3 . . ?
C39 C38 H38B 109.3 . . ?
C38 C39 H39A 108.3 . . ?
C38 C39 H39B 108.4 . . ?
H39A C39 H39B 107.4 . . ?
C40 C39 C38 115.7(5) . . ?
C40 C39 H39A 108.4 . . ?
C40 C39 H39B 108.4 . . ?
C39 C40 H40A 108.9 . . ?
C39 C40 H40B 108.9 . . ?
C39 C40 C41 113.4(6) . . ?
H40A C40 H40B 107.7 . . ?
C41 C40 H40A 108.9 . . ?
C41 C40 H40B 108.9 . . ?
C40 C41 H41A 108.7 . . ?
C40 C41 H41B 108.7 . . ?
H41A C41 H41B 107.6 . . ?
C42 C41 C40 114.2(9) . . ?
C42 C41 H41A 108.8 . . ?
C42 C41 H41B 108.7 . . ?
C41 C42 H42A 105.9 . . ?
C41 C42 H42B 106.0 . . ?
C41 C42 H42C 110.5 . . ?
C41 C42 H42D 110.5 . . ?
C41 C42 C43 125.4(17) . . ?
C41 C42 C43A 106.3(12) . . ?
H42A C42 H42B 106.2 . . ?
H42C C42 H42D 108.6 . . ?
C43 C42 H42A 105.9 . . ?
C43 C42 H42B 106.1 . . ?
C43A C42 H42C 110.5 . . ?
C43A C42 H42D 110.5 . . ?
C42 C43 H43A 109.2 . . ?
C42 C43 H43B 109.3 . . ?
C42 C43 C44 112(2) . . ?
H43A C43 H43B 107.9 . . ?
C44 C43 H43A 109.2 . . ?
C44 C43 H43B 109.1 . . ?
C43 C44 H44A 104.4 . . ?
C43 C44 H44B 104.5 . . ?
H44A C44 H44B 105.6 . . ?
C45 C44 C43 131(3) . . ?
C45 C44 H44A 104.2 . . ?
C45 C44 H44B 104.9 . . ?
C44 C45 H45A 104.9 . . ?
C44 C45 H45B 104.3 . . ?
C44 C45 C46 130(3) . . ?
H45A C45 H45B 105.6 . . ?
C46 C45 H45A 105.2 . . ?
C46 C45 H45B 104.8 . . ?
C45 C46 H46A 120.3 . . ?
C45 C46 H46B 118.4 . . ?
C45 C46 H46C 118.6 . . ?
H46A C46 H46B 98.5 . . ?
H46A C46 H46C 97.8 . . ?
H46B C46 H46C 98.7 . . ?
C34 C47 H47A 108.6 . . ?
C34 C47 H47B 108.6 . . ?
H47A C47 H47B 107.6 . . ?
C48 C47 C34 114.7(5) . . ?
C48 C47 H47A 108.7 . . ?
C48 C47 H47B 108.5 . . ?
C47 C48 H48A 108.5 . . ?
C47 C48 H48B 108.6 . . ?
C47 C48 C49 114.8(7) . . ?
H48A C48 H48B 107.5 . . ?
C49 C48 H48A 108.5 . . ?
C49 C48 H48B 108.6 . . ?
C48 C49 H49A 109.3 . . ?
C48 C49 H49B 109.2 . . ?
H49A C49 H49B 107.9 . . ?
C50 C49 C48 112.0(8) . . ?
C50 C49 H49A 109.3 . . ?
C50 C49 H49B 109.2 . . ?
C49 C50 H50A 110.6 . . ?
C49 C50 H50B 110.7 . . ?
C49 C50 H50C 106.2 . . ?
C49 C50 H50D 106.3 . . ?
C49 C50 C51 105.7(10) . . ?
C49 C50 C57 124.8(12) . . ?
H50A C50 H50B 108.8 . . ?
H50C C50 H50D 106.4 . . ?
C51 C50 H50A 110.9 . . ?
C51 C50 H50B 110.1 . . ?
C57 C50 H50C 106.2 . . ?
C57 C50 H50D 105.9 . . ?
C50 C51 H51A 111.9 . . ?
C50 C51 H51B 112.6 . . ?
H51A C51 H51B 109.9 . . ?
C52 C51 C50 97.7(19) . . ?
C52 C51 H51A 111.6 . . ?
C52 C51 H51B 112.7 . . ?
C51 C52 H52A 112.1 . . ?
C51 C52 H52B 111.4 . . ?
H52A C52 H52B 109.8 . . ?
C53 C52 C51 99.9(16) . . ?
C53 C52 H52A 111.8 . . ?
C53 C52 H52B 111.6 . . ?
C52 C53 H53A 111.0 . . ?
C52 C53 H53B 109.8 . . ?
C52 C53 C54 105.3(9) . . ?
H53A C53 H53B 108.8 . . ?
C54 C53 H53A 110.8 . . ?
C54 C53 H53B 111.2 . . ?
C53 C54 H54A 111.5 . . ?
C53 C54 H54B 111.6 . . ?
H54A C54 H54B 109.1 . . ?
C55 C54 C53 102.6(8) . . ?
C55 C54 H54A 111.0 . . ?
C55 C54 H54B 111.0 . . ?
C54 C55 H55A 110.8 . . ?
C54 C55 H55B 111.3 . . ?
C54 C55 C56 102.6(8) . . ?
H55A C55 H55B 109.2 . . ?
C56 C55 H55A 111.5 . . ?
C56 C55 H55B 111.3 . . ?
C55 C56 H56A 109.2 . . ?
C55 C56 H56B 109.7 . . ?
C55 C56 H56C 109.5 . . ?
H56A C56 H56B 109.5 . . ?
H56A C56 H56C 109.5 . . ?
H56B C56 H56C 109.5 . . ?
H44C C44A H44D 108.1 . . ?
C45A C44A H44C 109.6 . . ?
C45A C44A H44D 109.7 . . ?
C45A C44A C43A 110.2(17) . . ?
C43A C44A H44C 109.7 . . ?
C43A C44A H44D 109.6 . . ?
C44A C45A H45C 103.4 . . ?
C44A C45A H45D 103.2 . . ?
C44A C45A C46A 135.4(19) . . ?
H45C C45A H45D 105.2 . . ?
C46A C45A H45C 103.7 . . ?
C46A C45A H45D 103.1 . . ?
C45A C46A H46D 110.0 . . ?
C45A C46A H46E 109.3 . . ?
C45A C46A H46F 109.5 . . ?
H46D C46A H46E 109.4 . . ?
H46D C46A H46F 109.3 . . ?
H46E C46A H46F 109.3 . . ?
C42 C43A H43C 110.3 . . ?
C42 C43A H43D 110.3 . . ?
C44A C43A C42 107(2) . . ?
C44A C43A H43C 110.3 . . ?
C44A C43A H43D 110.2 . . ?
H43C C43A H43D 108.5 . . ?
H60A C60 H60B 109.2 . . ?
C59 C60 H60A 111.5 . . ?
C59 C60 H60B 110.5 . . ?
C59 C60 C61 102.5(9) . . ?
C61 C60 H60A 111.4 . . ?
C61 C60 H60B 111.6 . . ?
C60 C59 H59A 111.2 . . ?
C60 C59 H59B 110.1 . . ?
C60 C59 C62 104.8(14) . . ?
H59A C59 H59B 108.9 . . ?
C62 C59 H59A 111.1 . . ?
C62 C59 H59B 110.7 . . ?
C50 C57 H57A 111.6 . . ?
C50 C57 H57B 111.0 . . ?
C50 C57 C58 102.5(14) . . ?
H57A C57 H57B 109.2 . . ?
C58 C57 H57A 112.1 . . ?
C58 C57 H57B 110.2 . . ?
C60 C61 H61A 109.1 . . ?
C60 C61 H61B 110.0 . . ?
C60 C61 H61C 109.5 . . ?
H61A C61 H61B 109.4 . . ?
H61A C61 H61C 109.4 . . ?
H61B C61 H61C 109.4 . . ?
C57 C58 H58A 114.1 . . ?
C57 C58 H58B 113.2 . . ?
C57 C58 C62 91.5(13) . . ?
H58A C58 H58B 110.5 . . ?
C62 C58 H58A 113.3 . . ?
C62 C58 H58B 113.1 . . ?
C59 C62 H62A 104.3 . . ?
C59 C62 H62B 104.0 . . ?
C58 C62 C59 132.5(19) . . ?
C58 C62 H62A 104.1 . . ?
C58 C62 H62B 104.1 . . ?
H62A C62 H62B 105.5 . . ?

loop_
_geom_torsion_atom_site_label_1
_geom_torsion_atom_site_label_2
_geom_torsion_atom_site_label_3
_geom_torsion_atom_site_label_4
_geom_torsion
_geom_torsion_site_symmetry_1
_geom_torsion_site_symmetry_2
_geom_torsion_site_symmetry_3
_geom_torsion_site_symmetry_4
_geom_torsion_publ_flag
N3 C20 C21 C16 179.5(3) . . . . ?
N3 C20 C21 C22 -0.9(4) . . . . ?
N3 C33 C34 C35 -72.3(4) . . . . ?
N3 C33 C34 C47 160.6(3) . . . . ?
N4 C25 C26 C27 -129.2(4) . . . . ?
N4 C25 C26 C31 48.4(5) . . . . ?
C1 C2 C3 C4 0.7(8) . . . . ?
C1 C6 C7 C8 -1.6(7) . . . . ?
C1 C6 C7 C32 178.4(4) . . . . ?
C2 C1 C6 C5 -0.1(7) . . . . ?
C2 C1 C6 C7 179.9(4) . . . . ?
C2 C1 C10 C9 -178.3(4) . . . . ?
C2 C1 C10 C11 4.3(6) . . . . ?
C2 C3 C4 C5 -1.1(9) . . . . ?
C3 C4 C5 C6 0.9(9) . . . . ?
C4 C5 C6 C1 -0.3(8) . . . . ?
C4 C5 C6 C7 179.6(5) . . . . ?
C5 C6 C7 C8 178.5(4) . . . . ?
C5 C6 C7 C32 -1.5(7) . . . . ?
C6 C1 C2 C3 -0.1(7) . . . . ?
C6 C1 C10 C9 0.1(6) . . . . ?
C6 C1 C10 C11 -177.4(4) . . . . ?
C6 C7 C8 C9 0.0(6) . . . . ?
C6 C7 C8 C18 -179.6(4) . . . . ?
C7 C8 C9 C10 1.6(6) . . . . ?
C7 C8 C9 C12 -178.0(4) . . . . ?
C7 C8 C18 C17 177.5(4) . . . . ?
C7 C8 C18 C19 -2.0(8) . . . . ?
C8 C9 C10 C1 -1.7(6) . . . . ?
C8 C9 C10 C11 175.8(4) . . . . ?
C8 C9 C12 C13 177.1(4) . . . . ?
C8 C9 C12 C17 -0.6(4) . . . . ?
C8 C18 C19 C20 178.7(4) . . . . ?
C9 C8 C18 C17 -2.2(4) . . . . ?
C9 C8 C18 C19 178.3(4) . . . . ?
C9 C12 C13 C14 -176.8(4) . . . . ?
C9 C12 C17 C16 178.7(3) . . . . ?
C9 C12 C17 C18 -0.8(4) . . . . ?
C10 C1 C2 C3 178.3(5) . . . . ?
C10 C1 C6 C5 -178.5(4) . . . . ?
C10 C1 C6 C7 1.5(7) . . . . ?
C10 C9 C12 C13 -2.5(8) . . . . ?
C10 C9 C12 C17 179.9(4) . . . . ?
C12 C9 C10 C1 177.8(4) . . . . ?
C12 C9 C10 C11 -4.7(7) . . . . ?
C12 C13 C14 C15 -1.0(6) . . . . ?
C12 C17 C18 C8 1.9(4) . . . . ?
C12 C17 C18 C19 -178.6(3) . . . . ?
C13 C12 C17 C16 0.6(6) . . . . ?
C13 C12 C17 C18 -178.9(4) . . . . ?
C13 C14 C15 C16 0.0(6) . . . . ?
C14 C15 C16 C17 1.2(5) . . . . ?
C14 C15 C16 C21 -178.8(4) . . . . ?
C15 C16 C17 C12 -1.5(5) . . . . ?
C15 C16 C17 C18 177.9(4) . . . . ?
C15 C16 C21 C20 -178.9(4) . . . . ?
C15 C16 C21 C22 1.7(7) . . . . ?
C16 C17 C18 C8 -177.6(4) . . . . ?
C16 C17 C18 C19 1.9(6) . . . . ?
C16 C21 C22 C23 -177.9(4) . . . . ?
C16 C21 C22 C24 8.1(7) . . . . ?
C17 C12 C13 C14 0.7(6) . . . . ?
C17 C16 C21 C20 1.1(5) . . . . ?
C17 C16 C21 C22 -178.3(4) . . . . ?
C17 C18 C19 C20 -0.8(5) . . . . ?
C18 C8 C9 C10 -178.7(3) . . . . ?
C18 C8 C9 C12 1.7(4) . . . . ?
C18 C19 C20 N3 -179.6(3) . . . . ?
C18 C19 C20 C21 0.0(6) . . . . ?
C19 C20 C21 C16 -0.2(5) . . . . ?
C19 C20 C21 C22 179.5(3) . . . . ?
C20 N3 C23 C22 2.9(4) . . . . ?
C20 N3 C23 C23 -175.8(4) . . . 2_556 ?
C20 N3 C33 C34 -67.6(4) . . . . ?
C20 C21 C22 C23 2.6(4) . . . . ?
C20 C21 C22 C24 -171.4(4) . . . . ?
C21 C16 C17 C12 178.5(3) . . . . ?
C21 C16 C17 C18 -2.1(5) . . . . ?
C21 C22 C23 N3 -3.4(4) . . . . ?
C21 C22 C23 C23 175.4(4) . . . 2_556 ?
C21 C22 C24 N4 -9.2(6) . . . . ?
C21 C22 C24 C24 170.4(4) . . . 2_556 ?
C23 N3 C20 C19 178.5(3) . . . . ?
C23 N3 C20 C21 -1.2(4) . . . . ?
C23 N3 C33 C34 79.2(4) . . . . ?
C23 C22 C24 N4 177.4(3) . . . . ?
C23 C22 C24 C24 -3.0(6) . . . 2_556 ?
C24 N4 C25 C25 -4.0(6) . . . 2_556 ?
C24 N4 C25 C26 175.2(3) . . . . ?
C24 C22 C23 N3 171.6(3) . . . . ?
C24 C22 C23 C23 -9.6(6) . . . 2_556 ?
C25 N4 C24 C22 175.4(3) . . . . ?
C25 N4 C24 C24 -4.2(6) . . . 2_556 ?
C25 C25 C26 C27 50.0(6) 2_556 . . . ?
C25 C25 C26 C31 -132.4(5) 2_556 . . . ?
C25 C26 C27 C28 177.2(4) . . . . ?
C25 C26 C31 C30 -177.7(4) . . . . ?
C26 C27 C28 C29 0.3(6) . . . . ?
C27 C26 C31 C30 -0.2(6) . . . . ?
C27 C28 C29 C30 0.3(7) . . . . ?
C28 C29 C30 C31 -0.8(7) . . . . ?
C29 C30 C31 C26 0.8(6) . . . . ?
C31 C26 C27 C28 -0.4(6) . . . . ?
C32 C7 C8 C9 -180.0(4) . . . . ?
C32 C7 C8 C18 0.4(7) . . . . ?
C33 N3 C20 C19 -29.4(5) . . . . ?
C33 N3 C20 C21 151.0(3) . . . . ?
C33 N3 C23 C22 -147.2(3) . . . . ?
C33 N3 C23 C23 34.1(7) . . . 2_556 ?
C33 C34 C35 C36 -69.9(5) . . . . ?
C33 C34 C47 C48 -79.1(7) . . . . ?
C34 C35 C36 C37 164.5(3) . . . . ?
C34 C47 C48 C49 178.5(8) . . . . ?
C35 C34 C47 C48 155.0(6) . . . . ?
C35 C36 C37 C38 179.2(4) . . . . ?
C36 C37 C38 C39 173.9(4) . . . . ?
C37 C38 C39 C40 -178.1(4) . . . . ?
C38 C39 C40 C41 176.8(4) . . . . ?
C39 C40 C41 C42 -176.3(6) . . . . ?
C40 C41 C42 C43 -177.8(12) . . . . ?
C40 C41 C42 C43A 174.3(13) . . . . ?
C41 C42 C43 C44 179.6(18) . . . . ?
C41 C42 C43A C44A 178.7(16) . . . . ?
C42 C43 C44 C45 174(3) . . . . ?
C43 C44 C45 C46 -179(3) . . . . ?
C47 C34 C35 C36 55.2(5) . . . . ?
C47 C48 C49 C50 178.7(8) . . . . ?
C48 C49 C50 C51 157.2(14) . . . . ?
C48 C49 C50 C57 166.9(12) . . . . ?
C49 C50 C51 C52 164.6(11) . . . . ?
C49 C50 C57 C58 -124.7(13) . . . . ?
C50 C51 C52 C53 101.0(16) . . . . ?
C50 C57 C58 C62 -97.3(15) . . . . ?
C51 C52 C53 C54 -124.3(19) . . . . ?
C52 C53 C54 C55 157.4(17) . . . . ?
C53 C54 C55 C56 139.1(19) . . . . ?
C45A C44A C43A C42 -176.8(17) . . . . ?
C43A C44A C45A C46A -175(2) . . . . ?
C60 C59 C62 C58 -63(3) . . . . ?
C57 C58 C62 C59 -120(2) . . . . ?
C61 C60 C59 C62 -71(2) . . . . ?

_smtbx_masks_special_details     ?
loop_
_smtbx_masks_void_nr
_smtbx_masks_void_average_x
_smtbx_masks_void_average_y
_smtbx_masks_void_average_z
_smtbx_masks_void_volume
_smtbx_masks_void_count_electrons
_smtbx_masks_void_content
1 0.161 0.208 0.322 76.1 14.5 ?
2 0.161 0.292 0.822 76.1 14.5 ?
3 -0.161 0.708 0.178 76.1 14.5 ?
4 -0.161 0.792 0.678 76.1 14.5 ?
5 0.339 0.208 0.678 76.1 14.5 ?
6 0.339 0.292 0.178 76.1 14.5 ?
7 0.661 0.708 0.822 76.1 14.5 ?
8 0.661 0.792 0.322 76.1 14.5 ?

_smtbx_masks_void_probe_radius   1.2
_smtbx_masks_void_truncation_radius 1.2
_shelx_res_file                  
;
TITL n2_a.res in I2/a
    n2.res
    created by SHELXL-2018/3 at 19:18:31 on 18-Apr-2024
REM Old TITL n1_2_auto_a.res in I2/a
REM SHELXT solution in I2/a: R1 0.278, Rweak 0.015, Alpha 0.042
REM <I/s> 0.346 for 416 systematic absences, Orientation as input
REM Formula found by SHELXT: C40 N11
CELL 1.54184 15.0671 13.6045 46.194 90 90.107 90
ZERR 4 0.0003 0.0003 0.0009 0 0.002 0
LATT 2
SYMM 0.5-X,+Y,-Z
SFAC C H N
UNIT 448 496 32
DFIX 1.54 0.01 C54 C55 C54 C53
DFIX 1.54 0.01 C52 C53
DFIX 1.54 0.01 C55 C56
DFIX 1.54 0.01 C54 C55
DFIX 1.54 0.01 C30 C31 C30 C29
DANG 2.4 0.01 C54 C56
DANG 2.4 0.01 C53 C51
RIGU 0.001 0.004 N1 > C56
RIGU 0.001 0.005 N1 > C2 C3 C4 C5 C6 > C13 C14 C15 C16 > C19 C20 > C27 C28 =
 C29 C30 C31 C32 C33 C34 C35 C36 C37 C38 C39 C40 C41 C42 C43 C44 C45 C46 C47 =
 C48 C49 C50 C51 C52 C53 C54 C55 C56
DANG 2.4 0.01 C55 C53
SIMU 0.0007 0.0014 2 C44 C45 C46
DELU 0.00007 0.00007 C55 C54 C53 C52 C51
SIMU 0.0006 0.0012 2 C55 C54 C53 C52 C51
ISOR 0.0005 0.001 C56
SIMU 0.0004 0.0008 2 C45 C46 C44
SIMU 0.0004 0.0008 2 C51 C50
DELU 0.006 0.006 C51 C50
RIGU 0.001 0.007 C44 N1 C11 C10 C1 C9 C2 C6 C8 C12 C3 C5 C7 C18 C13 C17 C4 =
 C32 C19 C14 C16 N2 C20 C15 C21 N3 C22 C23 C33 C24 C34 N4 C35 C47 C25 C36 =
 C48 C26 C37 C49 C27 C31 C38 C50 C28 C30 C39 C51 C29 C40 C52 C41 C53 C42 C54 =
 C43 C55 C56 C45 C46
DFIX 1.54 0.01 C44 C43 C44 C45
DFIX 1.54 0.01 C46 C45
RIGU 0.001 0.005 C41 C42 C43 C44 C45 C46 C44A C45A C46A C43A
RIGU 0.001 0.006 C41 C42 C43A C44A C45A C46A C40
DFIX 1.5 0.01 C46A C45A C45A C44A C44A C43A
EADP C44A C45A C46A C43A C42
DANG 2.45 0.01 C54 C52
RIGU 0.001 0.007 C46 N1 C11 C10 C1 C9 C2 C6 C8 C12 H2 C3 C5 C7 C18 C13 C17 =
 H3 C4 H5 C32 C19 H13 C14 C16 H4 N2 H19 C20 H14 C15 C21 N3 H15 C22 C23 C33 =
 C24 H33A H33B C34 N4 H34 C35 C47 C25 H35A H35B C36 H47A H47B C48 C26 H36A =
 H36B C37 H48A H48B C49 C27 C31 H37A H37B C38 H49A H49B C50 H27 C28 H31 C30 =
 H38A H38B C39 C51 H28 C29 H30 H39A H39B C40 C52 H29 H40A H40B C41 C53 H41A =
 H41B C42 C54 H42A H42B H42C H42D C43 C43A C55 H43A H43B C44 C44A H43C H43D =
 C56 H44A H44B C45 H44C H44D C45A H45A H45B H45C H45D C46A H46A H46B H46C =
 H46D H46E H46F
EADP C50 C49 C48
DFIX 1.54 0.01 C58 C57 C62 C58 C62 C59 C60 C59 C61 C60
RIGU 0.001 0.004 C52 N1 C11 C10 C1 C9 C2 C6 C8 C12 H2 C3 C5 C7 C18 C13 C17 =
 H3 C4 H5 C32 C19 H13 C14 C16 H4 N2 H19 C20 H14 C15 C21 N3 H15 C22 C23 C33 =
 C24 H33A H33B C34 N4 H34 C35 C47 C25 H35A H35B C36 H47A H47B C48 C26 H36A =
 H36B C37 H48A H48B C49 C27 C31 H37A H37B C38 H49A H49B C50 H27 C28 C30 H31 =
 H38A H38B C39 H50B H50A C51 C57 H28 C29 H30 H39A H39B C40 H51A H51B H57A =
 H57B C58 H29 H40A H40B C41 H52A H52B C53 C62 H41A H41B C42 H53A H53B C54 =
 C59 H62A H62B H42A H42B H42C H42D C43 C43A H54A H54B C55 C60 H43A H43B C44 =
 C44A H43C H43D H55A H55B C56 H60A H60B C61 H44A H44B C45 H44C H44D C45A =
 H56A H56B H56C H45A H45B C46 H45C H45D C46A H46A H46B H46C H46D H46E H46F
SIMU 0.0001 0.0002 2 C59 C62 C58 C57 C50
DELU 0.0008 0.0008 C61 C60 C59 C62 C58 C57 C50
SIMU 0.00008 0.00016 2 C59 C62
DELU 0.00009 0.00009 C60 C61
SIMU 0.00008 0.00016 2 C60 C59
DANG 2.4 0.01 C61 C59
DANG 2.42 0.01 C58 C50

L.S. 2
PLAN  10
SIZE 0.08 0.1 0.132
TEMP -173
CONF
BIND C58 C62
FREE C58 C50
FREE C61 C59
FREE C62 C60
BIND C45A C46A
FREE H50d H58a
FREE C54 C56
FREE C54 C52
FREE C51 C53
FREE C55 C53
BOND
list 4
MORE -1
BOND $H
ABIN
fmap 2
acta
SHEL 999 0.84
OMIT 0 2 2
OMIT -1 4 7
OMIT 1 1 10
OMIT -2 1 11
OMIT 0 6 10
OMIT 3 2 13
OMIT 7 1 4
OMIT 0 3 13
OMIT 6 4 0
OMIT -4 5 15
OMIT 0 3 11
OMIT 2 4 2
OMIT 7 1 6
OMIT 3 1 10
OMIT -1 2 1
OMIT -2 1 13
OMIT -7 2 11
REM <olex2.extras>
REM <HklSrc "%.\\N2.hkl">
REM </olex2.extras>

WGHT    0.200000
FVAR       0.06338
N1    3    0.019999    0.602538    0.708886    11.00000    0.09209    0.06179 =
         0.03474   -0.00897    0.02313    0.00813
N2    3    0.146718    0.113701    0.624221    11.00000    0.14550    0.04650 =
         0.04517   -0.00040    0.03799    0.00493
N3    3    0.227874    0.356428    0.534176    11.00000    0.04762    0.03067 =
         0.02348   -0.00009    0.01207    0.00086
N4    3    0.202983    0.699421    0.525748    11.00000    0.04925    0.03097 =
         0.02678    0.00004    0.00857    0.00083
C1    1    0.045802    0.352057    0.694775    11.00000    0.06496    0.04915 =
         0.02918    0.00191    0.01408    0.00201
C2    1    0.013075    0.344361    0.723416    11.00000    0.07968    0.05950 =
         0.03331    0.00615    0.02217    0.01025
AFIX  43
H2    2   -0.002396    0.402264    0.733735    11.00000   -1.20000
AFIX   0
C3    1    0.003519    0.255172    0.736329    11.00000    0.10932    0.06120 =
         0.03311    0.00828    0.02808    0.00621
AFIX  43
H3    2   -0.019131    0.251079    0.755470    11.00000   -1.20000
AFIX   0
C4    1    0.027066    0.169117    0.721423    11.00000    0.12771    0.05580 =
         0.04033    0.01118    0.03603    0.00561
AFIX  43
H4    2    0.021236    0.107136    0.730699    11.00000   -1.20000
AFIX   0
C5    1    0.058242    0.173664    0.693743    11.00000    0.11246    0.04903 =
         0.03734    0.00818    0.02827    0.00474
AFIX  43
H5    2    0.073070    0.114761    0.683822    11.00000   -1.20000
AFIX   0
C6    1    0.068615    0.264731    0.679775    11.00000    0.07534    0.04740 =
         0.02902    0.00482    0.01780    0.00341
C7    1    0.101860    0.271672    0.650638    11.00000    0.07113    0.04355 =
         0.02708    0.00113    0.01549   -0.00086
C8    1    0.109546    0.361697    0.637088    11.00000    0.04973    0.04291 =
         0.02690    0.00003    0.01047    0.00031
C9    1    0.084240    0.449968    0.652076    11.00000    0.05011    0.04153 =
         0.02645    0.00056    0.00927    0.00164
C10   1    0.054213    0.444790    0.680427    11.00000    0.05560    0.04699 =
         0.02622    0.00026    0.01184    0.00284
C11   1    0.034737    0.532404    0.696020    11.00000    0.06646    0.05282 =
         0.02570   -0.00117    0.01657    0.00275
C12   1    0.096106    0.532961    0.632485    11.00000    0.04768    0.04037 =
         0.02632   -0.00098    0.01054    0.00301
C13   1    0.079931    0.631845    0.634445    11.00000    0.06729    0.04093 =
         0.02864   -0.00454    0.01067    0.00685
AFIX  43
H13   2    0.058397    0.660176    0.651868    11.00000   -1.20000
AFIX   0
C14   1    0.096074    0.689700    0.610043    11.00000    0.06563    0.03856 =
         0.03562   -0.00105    0.01621    0.00706
AFIX  43
H14   2    0.084164    0.758173    0.611128    11.00000   -1.20000
AFIX   0
C15   1    0.128480    0.652063    0.584464    11.00000    0.05527    0.03600 =
         0.03252   -0.00046    0.01219    0.00361
AFIX  43
H15   2    0.138286    0.694682    0.568496    11.00000   -1.20000
AFIX   0
C16   1    0.147312    0.550526    0.581736    11.00000    0.04191    0.03843 =
         0.02508   -0.00117    0.00887    0.00285
C17   1    0.129074    0.493536    0.606234    11.00000    0.04892    0.03746 =
         0.02481   -0.00144    0.00930    0.00079
C18   1    0.140115    0.390452    0.608071    11.00000    0.05121    0.03644 =
         0.02492   -0.00020    0.00730   -0.00049
C19   1    0.173292    0.339517    0.584968    11.00000    0.05290    0.03502 =
         0.02714    0.00080    0.01081   -0.00071
AFIX  43
H19   2    0.182080    0.270408    0.585662    11.00000   -1.20000
AFIX   0
C20   1    0.193861    0.395204    0.559956    11.00000    0.04722    0.03336 =
         0.02500   -0.00204    0.01052    0.00045
C21   1    0.182782    0.497424    0.557170    11.00000    0.04445    0.03310 =
         0.02368   -0.00175    0.00826   -0.00082
C22   1    0.212815    0.521956    0.528469    11.00000    0.04141    0.03390 =
         0.02401   -0.00073    0.00820    0.00167
C23   1    0.236714    0.433206    0.514887    11.00000    0.04059    0.03204 =
         0.02269    0.00093    0.00906   -0.00099
C24   1    0.228345    0.613577    0.513781    11.00000    0.04349    0.03187 =
         0.02360   -0.00186    0.00650    0.00008
C25   1    0.223589    0.783478    0.512629    11.00000    0.04966    0.03116 =
         0.02890   -0.00058    0.00623   -0.00008
C26   1    0.187230    0.874146    0.525810    11.00000    0.05185    0.03019 =
         0.03871   -0.00292    0.01407   -0.00200
C27   1    0.141687    0.942531    0.509087    11.00000    0.05384    0.03413 =
         0.04521    0.00208    0.01408   -0.00181
AFIX  43
H27   2    0.135907    0.932836    0.488804    11.00000   -1.20000
AFIX   0
C28   1    0.104457    1.025390    0.522054    11.00000    0.06711    0.03479 =
         0.06689    0.00139    0.02485    0.00191
AFIX  43
H28   2    0.073200    1.071628    0.510478    11.00000   -1.20000
AFIX   0
C29   1    0.112238    1.040920    0.550973    11.00000    0.08188    0.03562 =
         0.06935   -0.00760    0.02879    0.00326
AFIX  43
H29   2    0.086127    1.097646    0.559401    11.00000   -1.20000
AFIX   0
C30   1    0.159288    0.972847    0.568875    11.00000    0.08888    0.03899 =
         0.05148   -0.01214    0.02411   -0.00292
AFIX  43
H30   2    0.165620    0.983784    0.589086    11.00000   -1.20000
AFIX   0
C31   1    0.196294    0.888285    0.555481    11.00000    0.07156    0.03508 =
         0.03837   -0.00428    0.01297    0.00006
AFIX  43
H31   2    0.227337    0.841241    0.566834    11.00000   -1.20000
AFIX   0
C32   1    0.126739    0.183259    0.636035    11.00000    0.09167    0.04244 =
         0.02997    0.00437    0.02357   -0.00200
C33   1    0.283705    0.267273    0.534988    11.00000    0.05754    0.03261 =
         0.02449   -0.00014    0.01078    0.00716
AFIX  23
H33A  2    0.293591    0.244355    0.514911    11.00000   -1.20000
H33B  2    0.251194    0.214859    0.545389    11.00000   -1.20000
AFIX   0
C34   1    0.374790    0.282526    0.549791    11.00000    0.06281    0.04689 =
         0.03577   -0.01107   -0.00061    0.01404
AFIX  13
H34   2    0.363955    0.321088    0.567872    11.00000   -1.20000
AFIX   0
C35   1    0.437005    0.343273    0.530971    11.00000    0.05545    0.04543 =
         0.05637   -0.00928   -0.00590    0.00562
AFIX  23
H35A  2    0.405673    0.404212    0.525228    11.00000   -1.20000
H35B  2    0.488777    0.362811    0.542879    11.00000   -1.20000
AFIX   0
C36   1    0.470711    0.293771    0.503962    11.00000    0.04784    0.04192 =
         0.05695   -0.00084    0.00439    0.00074
AFIX  23
H36A  2    0.421075    0.258672    0.494426    11.00000   -1.20000
H36B  2    0.516178    0.244494    0.509353    11.00000   -1.20000
AFIX   0
C37   1    0.510478    0.366120    0.482909    11.00000    0.04801    0.05075 =
         0.06668    0.00862   -0.00192   -0.00708
AFIX  23
H37A  2    0.558980    0.401969    0.492816    11.00000   -1.20000
H37B  2    0.464426    0.414845    0.477613    11.00000   -1.20000
AFIX   0
C38   1    0.546938    0.321465    0.455424    11.00000    0.04694    0.06802 =
         0.06761    0.01100    0.00511   -0.00186
AFIX  23
H38A  2    0.500700    0.280089    0.446265    11.00000   -1.20000
H38B  2    0.598042    0.278714    0.460244    11.00000   -1.20000
AFIX   0
C39   1    0.576660    0.400751    0.434009    11.00000    0.05935    0.09174 =
         0.07226    0.02153    0.00262   -0.01450
AFIX  23
H39A  2    0.525694    0.444809    0.430158    11.00000   -1.20000
H39B  2    0.623621    0.440670    0.443337    11.00000   -1.20000
AFIX   0
C40   1    0.610885    0.364383    0.405856    11.00000    0.06336    0.14165 =
         0.07952    0.01016    0.01219   -0.00900
AFIX  23
H40A  2    0.565426    0.321653    0.396823    11.00000   -1.20000
H40B  2    0.664322    0.323780    0.409426    11.00000   -1.20000
AFIX   0
C41   1    0.634771    0.447091    0.384617    11.00000    0.06621    0.20870 =
         0.08186    0.04938   -0.00130   -0.02227
AFIX  23
H41A  2    0.582405    0.490251    0.382135    11.00000   -1.20000
H41B  2    0.682934    0.487205    0.393188    11.00000   -1.20000
AFIX   0
C42   1    0.663109    0.412767    0.356236    11.00000    0.09789    0.31468 =
         0.08872    0.02832    0.01637   -0.03760
PART 1
AFIX  23
H42A  2    0.613230    0.373277    0.348501    10.50000   -1.20000
H42B  2    0.712312    0.366084    0.359834    10.50000   -1.20000
AFIX  23
PART 2
H42C  2    0.617909    0.368481    0.347733    10.50000   -1.20000
H42D  2    0.719922    0.376570    0.357777    10.50000   -1.20000
AFIX   0
PART 1
C43   1    0.692522    0.476076    0.332254    10.50000    0.05749    0.44854 =
         0.10164    0.09838   -0.01000   -0.04520
AFIX  23
H43A  2    0.744134    0.515515    0.338687    10.50000   -1.20000
H43B  2    0.644125    0.522114    0.327097    10.50000   -1.20000
AFIX   0
C44   1    0.718629    0.415994    0.305194    10.50000    0.21415    0.54598 =
         0.14049    0.06925    0.05110    0.00420
AFIX  23
H44A  2    0.768797    0.374497    0.311721    10.50000   -1.20000
H44B  2    0.668296    0.370353    0.302147    10.50000   -1.20000
AFIX   0
C45   1    0.744525    0.448812    0.274862    10.50000    0.21416    0.54599 =
         0.14051    0.06923    0.05111    0.00422
AFIX  23
H45A  2    0.795850    0.493179    0.277781    10.50000   -1.20000
H45B  2    0.695045    0.491427    0.268404    10.50000   -1.20000
AFIX   0
C46   1    0.768820    0.387020    0.247916    10.50000    0.21420    0.54605 =
         0.14057    0.06923    0.05112    0.00427
AFIX 137
H46A  2    0.719541    0.388691    0.234048    10.50000   -1.50000
H46B  2    0.780133    0.318913    0.253765    10.50000   -1.50000
H46C  2    0.822180    0.414300    0.238859    10.50000   -1.50000
AFIX   0
PART 0
C47   1    0.413548    0.183514    0.558969    11.00000    0.07552    0.05562 =
         0.04743   -0.00440    0.00107    0.02244
AFIX  23
H47A  2    0.403665    0.135607    0.543157    11.00000   -1.20000
H47B  2    0.478462    0.191011    0.561487    11.00000   -1.20000
AFIX   0
C48   1    0.375213    0.141926    0.586561    11.00000    0.14176    0.18324 =
         0.12931    0.08872    0.03702    0.03935
AFIX  23
H48A  2    0.310097    0.136117    0.584220    11.00000   -1.20000
H48B  2    0.386486    0.189090    0.602468    11.00000   -1.20000
AFIX   0
C49   1    0.412170    0.041624    0.595402    11.00000    0.14176    0.18324 =
         0.12931    0.08872    0.03702    0.03935
AFIX  23
H49A  2    0.399470   -0.006649    0.579901    11.00000   -1.20000
H49B  2    0.477408    0.046433    0.597567    11.00000   -1.20000
AFIX   0
C50   1    0.372517    0.005543    0.623468    11.00000    0.14176    0.18324 =
         0.12931    0.08872    0.03702    0.03935
PART 1
AFIX  23
H50A  2    0.308945    0.023463    0.624653    10.50000   -1.20000
H50B  2    0.404035    0.034601    0.640232    10.50000   -1.20000
AFIX  23
PART 2
H50C  2    0.308150    0.019614    0.622263    10.50000   -1.20000
H50D  2    0.396486    0.048822    0.638836    10.50000   -1.20000
AFIX   0
PART 1
C51   1    0.385179   -0.121184    0.623111    10.50000    0.19695    0.18464 =
         0.21485    0.08861    0.03691    0.03926
AFIX  23
H51A  2    0.340814   -0.153901    0.610552    10.50000   -1.20000
H51B  2    0.445751   -0.141263    0.617316    10.50000   -1.20000
AFIX   0
C52   1    0.366529   -0.140731    0.657371    10.50000    0.19736    0.18493 =
         0.21524    0.08844    0.03672    0.03902
AFIX  23
H52A  2    0.406431   -0.191818    0.665366    10.50000   -1.20000
H52B  2    0.372346   -0.079755    0.668916    10.50000   -1.20000
AFIX   0
C53   1    0.270286   -0.176104    0.655866    10.50000    0.19774    0.18519 =
         0.21571    0.08816    0.03652    0.03885
AFIX  23
H53A  2    0.265561   -0.245150    0.662453    10.50000   -1.20000
H53B  2    0.247251   -0.171497    0.635826    10.50000   -1.20000
AFIX   0
C54   1    0.218042   -0.106765    0.676301    10.50000    0.19789    0.18535 =
         0.21615    0.08788    0.03638    0.03884
AFIX  23
H54A  2    0.222189   -0.128901    0.696674    10.50000   -1.20000
H54B  2    0.239940   -0.038325    0.674889    10.50000   -1.20000
AFIX   0
C55   1    0.123056   -0.115563    0.664842    10.50000    0.19801    0.18539 =
         0.21641    0.08769    0.03626    0.03876
AFIX  23
H55A  2    0.115243   -0.176222    0.653275    10.50000   -1.20000
H55B  2    0.106801   -0.058003    0.652839    10.50000   -1.20000
AFIX   0
C56   1    0.067840   -0.119224    0.692809    10.50000    0.18140    0.18123 =
         0.18069    0.00044    0.00106   -0.00038
AFIX 137
H56A  2    0.004533   -0.118056    0.687914    10.50000   -1.50000
H56B  2    0.082260   -0.062211    0.704902    10.50000   -1.50000
H56C  2    0.081560   -0.179734    0.703422    10.50000   -1.50000
AFIX   0
PART 2
C44A  1    0.707177    0.479963    0.306114    10.50000    0.09789    0.31468 =
         0.08872    0.02832    0.01637   -0.03760
AFIX  23
H44C  2    0.762239    0.440921    0.308279    10.50000   -1.20000
H44D  2    0.661505    0.437515    0.297079    10.50000   -1.20000
AFIX   0
C45A  1    0.724574    0.566967    0.287079    10.50000    0.09789    0.31468 =
         0.08872    0.02832    0.01637   -0.03760
AFIX  23
H45C  2    0.770420    0.604131    0.297873    10.50000   -1.20000
H45D  2    0.669658    0.606410    0.288922    10.50000   -1.20000
AFIX   0
C46A  1    0.750693    0.581581    0.255921    10.50000    0.09789    0.31468 =
         0.08872    0.02832    0.01637   -0.03760
AFIX 137
H46D  2    0.701161    0.562720    0.243313    10.50000   -1.50000
H46E  2    0.802469    0.540675    0.251509    10.50000   -1.50000
H46F  2    0.765447    0.650858    0.252666    10.50000   -1.50000
AFIX   0
C43A  1    0.675528    0.513604    0.335653    10.50000    0.09789    0.31468 =
         0.08872    0.02832    0.01637   -0.03760
AFIX  23
H43C  2    0.618335    0.548923    0.333854    10.50000   -1.20000
H43D  2    0.719570    0.558544    0.344498    10.50000   -1.20000
AFIX   0
C60   1    0.176792   -0.196979    0.698570    10.50000    0.14656    0.18250 =
         0.12778    0.09159    0.03433    0.04066
AFIX  23
H60A  2    0.163933   -0.246885    0.713585    10.50000   -1.20000
H60B  2    0.161691   -0.224202    0.679306    10.50000   -1.20000
AFIX   0
C59   1    0.273619   -0.163997    0.699849    10.50000    0.21323    0.22447 =
         0.39693    0.14759    0.04468   -0.04150
AFIX  23
H59A  2    0.313970   -0.221427    0.700016    10.50000   -1.20000
H59B  2    0.284857   -0.124003    0.717381    10.50000   -1.20000
AFIX   0
C57   1    0.380488   -0.097666    0.634766    10.50000    0.23519    0.17789 =
         0.12613    0.08879    0.02325   -0.02941
AFIX  23
H57A  2    0.413945   -0.099483    0.653224    10.50000   -1.20000
H57B  2    0.410007   -0.141090    0.620534    10.50000   -1.20000
AFIX   0
C61   1    0.126261   -0.100997    0.704400    10.50000    0.33289    0.16799 =
         0.30246    0.12499    0.20758    0.06604
AFIX 137
H61A  2    0.082514   -0.090187    0.689000    10.50000   -1.50000
H61B  2    0.168210   -0.045964    0.704842    10.50000   -1.50000
H61C  2    0.095811   -0.105586    0.723079    10.50000   -1.50000
AFIX   0
C58   1    0.282205   -0.127637    0.639275    10.50000    0.14522    0.18317 =
         0.13074    0.08869    0.03417    0.04041
AFIX  23
H58A  2    0.270837   -0.198197    0.635563    10.50000   -1.20000
H58B  2    0.239832   -0.086146    0.628341    10.50000   -1.20000
AFIX   0
C62   1    0.287191   -0.101699    0.671991    10.50000    0.14548    0.18317 =
         0.13075    0.08879    0.03357    0.04041
AFIX  23
H62A  2    0.245139   -0.046308    0.674213    10.50000   -1.20000
H62B  2    0.346996   -0.072688    0.674437    10.50000   -1.20000
AFIX   0
HKLF 4


REM  n2_a.res in I2/a
REM wR2 = 0.3787, GooF = S = 1.448, Restrained GooF = 69.141 for all data
REM R1 = 0.1186 for 5448 Fo > 4sig(Fo) and 0.1523 for all 8304 data
REM 599 parameters refined using 636 restraints

END

WGHT      0.2000      0.0000

REM Highest difference peak  0.425,  deepest hole -0.424,  1-sigma level  0.094
Q1    1   0.7500  0.7500  0.2500  10.50000  0.05    0.42
Q2    1   0.7853  0.6312  0.2343  11.00000  0.05    0.34
Q3    1   0.7267  0.6834  0.2792  11.00000  0.05    0.22
Q4    1   0.3894  0.0857  0.6523  11.00000  0.05    0.19
Q5    1   0.6119  0.2858  0.3995  11.00000  0.05    0.15
;
_shelx_res_checksum              90113
_shelx_fab_file                  
;
0 0 -54 1.0072 0.0066
0 0 -52 -1.4309 -0.0175
0 0 -50 -0.1891 0.0027
0 0 -48 2.3698 0.0280
0 0 -46 -2.4480 -0.0308
0 0 -44 0.8704 0.0008
0 0 -42 -0.4396 0.0179
0 0 -40 1.7723 -0.0079
0 0 -38 -2.4518 0.0001
0 0 -36 0.9216 -0.0081
0 0 -34 0.9532 0.0071
0 0 -32 -0.5357 0.0076
0 0 -30 -1.1235 -0.0088
0 0 -28 0.2958 -0.0057
0 0 -26 2.5859 0.0057
0 0 -24 -1.7388 0.0111
0 0 -22 -3.9791 -0.0086
0 0 -20 6.3562 -0.0263
0 0 -18 -0.9654 0.0558
0 0 -16 -3.4436 -0.0404
0 0 -14 1.3282 -0.0109
0 0 -12 -6.4660 0.0502
0 0 -10 31.9641 -0.0453
0 0 -8 -59.2901 0.0188
0 0 -6 50.1253 -0.0187
0 0 -4 7.1095 0.0464
0 1 -53 0.3499 0.0005
0 1 -51 0.4340 0.0012
0 1 -49 -1.2637 -0.0040
0 1 -47 1.4435 0.0014
0 1 -45 -0.7170 0.0092
0 1 -43 -0.4886 -0.0130
0 1 -41 1.4735 -0.0004
0 1 -39 -1.7369 0.0134
0 1 -37 1.0503 -0.0082
0 1 -35 0.3082 -0.0023
0 1 -33 -1.2143 -0.0002
0 1 -31 0.5237 0.0050
0 1 -29 1.2559 0.0012
0 1 -27 -1.9866 -0.0050
0 1 -25 0.2588 -0.0022
0 1 -23 2.7344 0.0004
0 1 -21 -4.0498 0.0171
0 1 -19 1.6256 -0.0212
0 1 -17 3.7414 -0.0033
0 1 -15 -8.9883 0.0266
0 1 -13 11.3951 -0.0223
0 1 -11 -9.5238 0.0062
0 1 -9 1.4029 -0.0028
0 1 -7 14.1514 0.0093
0 1 -5 -30.7991 -0.0099
0 1 -3 33.9831 0.0007
0 1 -1 -15.0464 0.0113
0 2 -54 -0.5729 0.0035
0 2 -52 -0.0017 0.0059
0 2 -50 1.3613 -0.0075
0 2 -48 -2.1879 -0.0099
0 2 -46 1.0476 0.0193
0 2 -44 0.8435 -0.0030
0 2 -42 -0.8140 -0.0117
0 2 -40 -1.5944 0.0022
0 2 -38 3.8808 0.0087
0 2 -36 -3.3900 0.0006
0 2 -34 0.1730 -0.0100
0 2 -32 2.8916 0.0010
0 2 -30 -3.1468 0.0060
0 2 -28 1.0010 0.0040
0 2 -26 1.5374 -0.0091
0 2 -24 -3.5918 -0.0037
0 2 -22 3.8334 0.0094
0 2 -20 0.5339 0.0078
0 2 -18 -7.8628 -0.0248
0 2 -16 9.8439 0.0168
0 2 -14 -3.4642 0.0097
0 2 -12 -0.2928 -0.0308
0 2 -10 -8.8902 0.0271
0 2 -8 21.8494 0.0005
0 2 -6 -18.8336 -0.0180
0 2 -4 -4.8925 -0.0067
0 2 0 -45.0860 -0.0377
0 3 -53 0.8272 0.0033
0 3 -51 -1.6277 -0.0053
0 3 -49 1.7751 0.0006
0 3 -47 -1.0730 0.0001
0 3 -45 -0.0978 0.0020
0 3 -43 0.9289 -0.0004
0 3 -41 -1.1833 -0.0005
0 3 -39 1.5588 -0.0032
0 3 -37 -2.2537 0.0035
0 3 -35 2.2478 0.0027
0 3 -33 -1.0872 -0.0038
0 3 -31 -0.0517 -0.0032
0 3 -29 0.2668 0.0049
0 3 -27 -0.3529 0.0015
0 3 -25 1.2214 -0.0031
0 3 -23 -2.1520 -0.0003
0 3 -21 1.3364 -0.0031
0 3 -19 2.1196 0.0071
0 3 -17 -6.2303 0.0043
0 3 -15 6.9696 -0.0194
0 3 -9 3.5248 -0.0132
0 3 -7 -10.1533 -0.0090
0 3 -5 22.3068 0.0235
0 3 -3 -27.5228 -0.0131
0 3 -1 12.9560 -0.0071
0 4 -52 0.9460 0.0096
0 4 -50 -0.4801 0.0011
0 4 -48 -0.3803 0.0001
0 4 -46 1.2093 -0.0083
0 4 -44 -1.2055 0.0054
0 4 -42 -0.0526 0.0050
0 4 -40 2.1043 -0.0060
0 4 -38 -3.9164 -0.0005
0 4 -36 3.9528 0.0011
0 4 -34 -0.9448 0.0022
0 4 -32 -3.6209 -0.0003
0 4 -30 5.1991 -0.0021
0 4 -28 -1.2279 -0.0017
0 4 -26 -4.4131 0.0040
0 4 -24 5.0262 0.0006
0 4 -22 0.8457 -0.0035
0 4 -20 -7.1825 -0.0000
0 4 -18 6.9722 0.0037
0 4 -16 -0.3362 -0.0051
0 4 -14 -4.8676 0.0063
0 4 -12 2.2088 -0.0015
0 4 -10 4.4331 -0.0097
0 4 -8 -5.4904 0.0123
0 4 -6 -0.6240 -0.0018
0 4 -4 5.3763 -0.0010
0 4 -2 -3.7891 -0.0109
0 5 -51 0.4610 0.0048
0 5 -49 -0.2812 0.0017
0 5 -47 0.4737 -0.0028
0 5 -45 -0.8280 -0.0040
0 5 -43 1.0673 0.0040
0 5 -41 -0.7975 0.0035
0 5 -39 -0.8426 -0.0035
0 5 -37 3.7826 -0.0032
0 5 -35 -5.7821 0.0019
0 5 -33 4.5407 0.0041
0 5 -31 -0.6375 -0.0006
0 5 -29 -2.9807 -0.0052
0 5 -27 3.8711 -0.0002
0 5 -25 -2.0760 0.0060
0 5 -23 0.1021 0.0022
0 5 -21 -0.2501 -0.0098
0 5 -19 1.2822 0.0004
0 5 -17 -0.2055 0.0104
0 5 -15 -1.9899 -0.0051
0 5 -13 1.0679 -0.0041
0 5 -11 2.7955 0.0034
0 5 -9 -4.4413 -0.0022
0 5 -7 2.4318 0.0057
0 5 -5 -0.9548 -0.0017
0 5 -3 1.5352 -0.0081
0 5 -1 -1.0234 0.0061
0 6 -50 0.1578 0.0032
0 6 -48 0.0667 0.0023
0 6 -46 -0.2141 -0.0013
0 6 -44 0.1640 -0.0021
0 6 -42 -0.0955 0.0010
0 6 -40 0.0827 0.0039
0 6 -38 0.3048 -0.0052
0 6 -36 -1.1802 0.0005
0 6 -34 1.5524 0.0034
0 6 -32 -0.6078 -0.0011
0 6 -30 -0.4589 -0.0029
0 6 -28 -0.3861 0.0013
0 6 -26 2.5337 0.0037
0 6 -24 -2.3829 -0.0033
0 6 -22 -1.7269 -0.0026
0 6 -20 5.6850 0.0054
0 6 -18 -3.9266 -0.0020
0 6 -16 -2.4076 -0.0017
0 6 -14 5.5545 0.0004
0 6 -12 -1.1977 0.0034
0 6 -8 5.8430 0.0012
0 6 -6 -0.7012 0.0044
0 6 -4 -3.2478 -0.0082
0 6 -2 2.6891 0.0081
0 6 0 -1.4412 -0.0054
0 7 -49 -0.0430 -0.0010
0 7 -47 -0.2611 0.0042
0 7 -45 0.6063 -0.0010
0 7 -43 -0.2676 -0.0009
0 7 -41 -0.6246 -0.0023
0 7 -39 1.5288 0.0022
0 7 -37 -2.2349 0.0026
0 7 -35 2.5871 -0.0019
0 7 -33 -2.1499 -0.0036
0 7 -31 0.5761 0.0018
0 7 -29 1.6522 0.0052
0 7 -27 -2.8443 -0.0037
0 7 -25 1.5922 -0.0042
0 7 -23 0.4948 0.0037
0 7 -21 0.2526 0.0035
0 7 -19 -3.8784 -0.0030
0 7 -17 5.1150 -0.0046
0 7 -15 -0.6751 0.0063
0 7 -13 -5.0089 -0.0007
0 7 -11 5.5929 -0.0032
0 7 -9 -1.5001 0.0035
0 7 -7 -1.7271 -0.0026
0 7 -5 1.4364 -0.0003
0 7 -3 0.1111 0.0034
0 7 -1 -0.3571 -0.0011
0 8 -46 -0.2368 0.0049
0 8 -44 -0.7953 -0.0022
0 8 -42 1.1947 -0.0033
0 8 -40 -0.5335 0.0030
0 8 -38 -0.5003 0.0025
0 8 -36 1.1539 -0.0035
0 8 -34 -1.6579 -0.0015
0 8 -32 2.2005 0.0040
0 8 -30 -1.7555 -0.0017
0 8 -28 -0.1550 -0.0000
0 8 -26 1.5139 0.0002
0 8 -24 -0.3281 -0.0016
0 8 -22 -1.6716 0.0020
0 8 -20 0.9560 0.0011
0 8 -18 2.5242 -0.0030
0 8 -16 -4.9563 0.0005
0 8 -14 3.6001 0.0023
0 8 -12 0.2084 -0.0027
0 8 -10 -3.0860 0.0032
0 8 -8 3.0904 -0.0020
0 8 -6 -1.0952 -0.0036
0 8 -4 -0.6052 0.0070
0 8 -2 0.9175 -0.0020
0 8 0 -0.7460 -0.0034
0 9 -45 0.6918 0.0015
0 9 -43 -0.4724 0.0026
0 9 -41 0.8931 -0.0033
0 9 -39 -1.0370 0.0005
0 9 -37 0.1243 0.0002
0 9 -35 0.6132 0.0015
0 9 -33 0.4089 -0.0014
0 9 -31 -2.0854 -0.0007
0 9 -29 1.4980 0.0014
0 9 -27 1.7100 -0.0004
0 9 -25 -4.0980 0.0004
0 9 -23 2.9266 -0.0013
0 9 -21 0.0140 0.0010
0 9 -19 -1.0775 -0.0002
0 9 -17 -0.1423 0.0006
0 9 -15 0.8756 -0.0012
0 9 -13 0.3384 0.0003
0 9 -11 -1.9140 0.0004
0 9 -9 2.2066 0.0018
0 9 -7 -1.8294 -0.0037
0 9 -5 1.9525 0.0008
0 9 -3 -2.0603 0.0037
0 9 -1 0.9557 -0.0034
0 10 -42 -0.7814 -0.0007
0 10 -40 -0.0997 -0.0045
0 10 -38 1.3977 0.0030
0 10 -36 -1.6003 0.0020
0 10 -34 0.9603 -0.0028
0 10 -32 -1.1425 -0.0003
0 10 -30 2.0137 0.0017
0 10 -28 -1.4974 -0.0005
0 10 -26 -0.6557 -0.0009
0 10 -24 1.9772 0.0013
0 10 -22 -1.3366 -0.0000
0 10 -20 0.8992 -0.0026
0 10 -18 -2.3437 0.0033
0 10 -16 3.6797 0.0003
0 10 -14 -2.0612 -0.0040
0 10 -12 -1.7016 0.0029
0 10 -10 3.7204 0.0008
0 10 -8 -1.9736 -0.0024
0 10 -6 -1.0373 0.0019
0 10 -4 1.4855 -0.0013
0 10 -2 0.8169 -0.0001
0 10 0 -2.3304 0.0018
0 11 -39 0.5047 -0.0065
0 11 -37 0.1211 -0.0002
0 11 -35 -1.1875 0.0016
0 11 -33 0.7525 0.0001
0 11 -31 0.9381 0.0003
0 11 -29 -1.6357 -0.0017
0 11 -27 0.4876 0.0009
0 11 -25 0.9725 0.0005
0 11 -23 -1.2054 0.0003
0 11 -21 0.3460 -0.0016
0 11 -19 0.4521 0.0009
0 11 -17 -0.3028 0.0007
0 11 -15 -0.5449 -0.0007
0 11 -13 0.7298 -0.0004
0 11 -11 0.6444 0.0012
0 11 -9 -2.3876 -0.0019
0 11 -7 2.3382 0.0026
0 11 -5 -0.2949 -0.0016
0 11 -3 -1.4316 -0.0008
0 11 -1 0.9119 0.0014
0 12 -36 2.3442 -0.0071
0 12 -34 -2.0609 0.0044
0 12 -32 0.1744 0.0011
0 12 -30 1.1099 -0.0009
0 12 -28 -0.6563 -0.0024
0 12 -26 -0.1738 0.0017
0 12 -24 -0.2821 0.0016
0 12 -22 1.6502 -0.0018
0 12 -20 -2.3127 -0.0006
0 12 -18 1.6346 0.0011
0 12 -16 -0.4016 -0.0000
0 12 -14 -0.4715 -0.0004
0 12 -12 0.8239 0.0009
0 12 -10 -0.9895 -0.0015
0 12 -8 1.1665 -0.0001
0 12 -6 -1.1215 0.0027
0 12 -4 0.5178 -0.0016
0 12 -2 0.4233 -0.0025
0 12 0 -0.8954 0.0034
0 13 -31 -1.4754 0.0001
0 13 -29 0.9340 0.0001
0 13 -27 -0.2656 0.0007
0 13 -25 0.2888 -0.0006
0 13 -23 -0.1779 -0.0006
0 13 -21 -0.5721 0.0012
0 13 -19 0.8116 -0.0001
0 13 -17 0.0576 -0.0016
0 13 -15 -0.6117 0.0016
0 13 -13 -0.1415 0.0010
0 13 -11 0.8265 -0.0033
0 13 -9 -0.0588 0.0020
0 13 -7 -1.0598 0.0012
0 13 -5 0.8056 -0.0017
0 13 -3 0.2522 -0.0003
0 13 -1 -0.3598 0.0013
0 14 -26 1.3744 -0.0053
0 14 -24 -1.2952 0.0000
0 14 -22 -1.0163 0.0016
0 14 -20 2.2538 -0.0004
0 14 -18 -0.6210 0.0002
0 14 -16 -1.5657 -0.0008
0 14 -14 1.3830 0.0009
0 14 -12 0.7594 -0.0010
0 14 -10 -2.0888 0.0012
0 14 -8 1.1583 -0.0005
0 14 -6 0.7451 -0.0003
0 14 -4 -1.5945 -0.0000
0 14 -2 1.0833 -0.0000
0 14 0 -0.6090 0.0008
0 15 -19 -0.7272 0.0011
0 15 -17 0.0580 -0.0022
0 15 -15 1.3453 0.0004
0 15 -13 -1.5117 0.0016
0 15 -11 0.2306 -0.0018
0 15 -9 1.2238 0.0007
0 15 -7 -2.1452 0.0006
0 15 -5 2.6427 -0.0014
0 15 -3 -2.4393 0.0014
0 15 -1 1.0346 -0.0007
0 16 -8 1.2142 -0.0006
0 16 -6 -1.1861 -0.0009
0 16 -4 0.2244 0.0014
0 16 -2 0.7638 0.0004
0 16 0 -1.1447 -0.0026
1 1 -54 -0.6459 0.0013
1 1 -52 1.2528 0.0031
1 1 -50 -0.4742 -0.0095
1 1 -48 -1.7173 -0.0008
1 1 -46 2.6832 0.0160
1 1 -44 -1.3188 -0.0137
1 1 -42 0.1910 0.0014
1 1 -40 -1.7077 0.0009
1 1 -38 4.1756 0.0011
1 1 -36 -3.8570 0.0063
1 1 -34 0.4444 -0.0121
1 1 -32 1.9632 0.0015
1 1 -30 -0.8665 0.0110
1 1 -28 -0.3614 -0.0065
1 1 -26 -1.6402 -0.0045
1 1 -24 2.9866 0.0026
1 1 -22 1.1965 0.0043
1 1 -20 -5.7979 0.0039
1 1 -18 2.2948 -0.0245
1 1 -16 5.0713 0.0324
1 1 -14 -4.6107 -0.0134
1 1 -12 -0.3415 -0.0155
1 1 -10 -7.9635 0.0219
1 1 -8 32.6392 0.0006
1 1 -6 -49.1871 -0.0142
1 1 -4 30.9091 -0.0149
1 1 -2 20.0773 0.0591
1 1 0 -71.0245 -0.0610
1 1 2 84.0300 0.0171
1 1 4 -47.7956 0.0198
1 1 6 -9.1019 -0.0222
1 1 8 42.5376 0.0187
1 1 12 14.3252 0.0500
1 1 14 -3.6005 -0.0348
1 1 16 5.1343 -0.0072
1 1 18 -4.9452 0.0394
1 1 20 -0.2359 -0.0320
1 1 22 3.3389 -0.0022
1 1 24 -2.0288 0.0198
1 1 26 0.2805 -0.0044
1 1 28 -0.0277 -0.0116
1 1 30 -0.0986 0.0033
1 1 32 0.5197 0.0075
1 1 34 -0.2268 -0.0004
1 1 36 -0.9685 -0.0055
1 1 38 1.9784 -0.0021
1 1 40 -1.6735 -0.0012
1 1 42 0.3137 0.0219
1 1 44 0.3469 -0.0220
1 1 46 0.6470 -0.0119
1 1 48 -1.7422 0.0345
1 1 50 1.1362 -0.0150
1 1 52 0.4043 -0.0136
1 1 54 -0.9913 0.0137
1 2 -53 0.2987 0.0032
1 2 -51 -0.9518 -0.0036
1 2 -49 1.5616 0.0010
1 2 -47 -1.8982 -0.0011
1 2 -45 1.5156 -0.0016
1 2 -43 -0.2324 0.0074
1 2 -41 -1.4066 -0.0043
1 2 -39 2.5503 -0.0070
1 2 -37 -2.6018 0.0086
1 2 -35 1.4709 0.0018
1 2 -33 0.0636 -0.0047
1 2 -31 -0.5606 -0.0033
1 2 -29 -0.5790 0.0039
1 2 -27 1.9768 0.0048
1 2 -25 -1.4182 -0.0056
1 2 -23 -1.6470 0.0005
1 2 -21 4.7194 -0.0067
1 2 -19 -3.8977 0.0167
1 2 -17 -1.7717 -0.0068
1 2 -15 8.2149 -0.0165
1 2 -13 -11.1164 0.0226
1 2 -11 11.1664 -0.0074
1 2 -9 -9.4278 -0.0016
1 2 -7 0.1640 -0.0101
1 2 -5 21.1974 0.0258
1 2 -3 -42.5093 -0.0247
1 2 1 -11.4504 0.0177
1 2 3 -23.8969 -0.0309
1 2 5 39.0323 0.0325
1 2 7 -30.5105 -0.0278
1 2 9 13.0922 0.0176
1 2 11 0.6470 -0.0018
1 2 13 -8.0057 -0.0114
1 2 15 10.2070 0.0156
1 2 17 -8.1129 -0.0166
1 2 19 3.2497 0.0180
1 2 21 1.4617 -0.0103
1 2 23 -3.1841 -0.0065
1 2 25 1.3678 0.0118
1 2 27 1.3661 0.0012
1 2 29 -1.7807 -0.0100
1 2 31 -0.0993 0.0015
1 2 33 1.3844 0.0051
1 2 35 -0.6144 0.0029
1 2 37 -0.7904 -0.0070
1 2 39 1.4334 -0.0047
1 2 41 -1.5672 0.0134
1 2 43 1.4482 -0.0059
1 2 45 -0.5130 -0.0016
1 2 47 -1.1323 -0.0039
1 2 49 2.1424 0.0085
1 2 51 -1.5571 0.0002
1 2 53 0.0447 -0.0104
1 3 -52 0.7191 0.0107
1 3 -50 -1.2124 0.0002
1 3 -48 1.2083 -0.0054
1 3 -46 -0.3196 -0.0041
1 3 -44 -0.9718 0.0095
1 3 -42 1.1635 -0.0022
1 3 -40 0.8074 -0.0023
1 3 -38 -4.1061 -0.0018
1 3 -36 5.9142 0.0014
1 3 -34 -3.5774 0.0055
1 3 -32 -1.9765 -0.0047
1 3 -30 6.0176 -0.0030
1 3 -28 -4.8865 0.0024
1 3 -26 -0.0571 0.0054
1 3 -24 4.4489 -0.0053
1 3 -22 -4.8027 -0.0032
1 3 -20 0.0837 0.0067
1 3 -18 6.9316 -0.0012
1 3 -16 -9.9555 -0.0058
1 3 -14 5.7975 0.0074
1 3 -12 -0.0102 0.0000
1 3 -10 -0.0978 -0.0098
1 3 -8 -3.5701 0.0052
1 3 -6 3.3062 0.0128
1 3 -4 2.3142 -0.0130
1 3 -2 -8.0932 -0.0179
1 3 0 11.1854 0.0406
1 3 2 -11.6930 -0.0189
1 3 4 7.7659 -0.0210
1 3 6 0.6981 0.0304
1 3 8 -6.9432 -0.0100
1 3 10 4.9208 -0.0037
1 3 12 1.1017 -0.0019
1 3 14 -2.2146 0.0084
1 3 16 -2.8967 -0.0030
1 3 18 7.7635 -0.0069
1 3 20 -7.2786 0.0077
1 3 22 2.1350 0.0017
1 3 24 3.3777 -0.0066
1 3 26 -4.8797 -0.0022
1 3 28 1.3881 0.0097
1 3 30 3.2562 -0.0011
1 3 32 -4.2898 -0.0093
1 3 34 1.2083 0.0029
1 3 36 2.6401 0.0067
1 3 38 -4.2784 -0.0006
1 3 40 3.1143 -0.0074
1 3 42 -0.4343 -0.0008
1 3 44 -1.5037 0.0092
1 3 46 1.2412 0.0005
1 3 48 0.2992 -0.0114
1 3 50 -1.1570 0.0025
1 3 52 0.8554 0.0123
1 4 -53 -1.5179 -0.0011
1 4 -51 1.7014 0.0063
1 4 -49 -1.1342 -0.0013
1 4 -47 0.6029 -0.0021
1 4 -45 -0.3262 -0.0020
1 4 -43 0.1339 0.0038
1 4 -41 0.0046 0.0004
1 4 -39 -0.5788 -0.0014
1 4 -37 2.3314 -0.0019
1 4 -35 -4.6244 0.0007
1 4 -33 5.3864 0.0035
1 4 -31 -3.4087 -0.0016
1 4 -29 -0.1811 -0.0026
1 4 -27 2.9713 -0.0003
1 4 -25 -3.4844 0.0038
1 4 -23 2.4604 0.0022
1 4 -21 -1.3644 -0.0080
1 4 -19 -0.3341 0.0014
1 4 -17 3.7422 0.0063
1 4 -15 -6.0424 -0.0012
1 4 -13 2.7064 -0.0059
1 4 -11 4.0973 0.0009
1 4 -9 -6.6245 0.0049
1 4 -5 -3.6644 -0.0139
1 4 -3 8.2595 0.0116
1 4 -1 -9.2668 -0.0007
1 4 1 2.0891 -0.0072
1 4 3 5.5899 0.0117
1 4 5 -6.4799 -0.0138
1 4 7 4.2539 0.0088
1 4 9 -4.7693 0.0001
1 4 11 6.1962 -0.0023
1 4 13 -4.3258 -0.0032
1 4 15 0.2635 0.0062
1 4 17 2.3598 -0.0008
1 4 19 -2.5852 -0.0078
1 4 21 1.4700 0.0112
1 4 23 -0.0012 -0.0064
1 4 25 -1.0526 -0.0002
1 4 27 1.5115 0.0012
1 4 29 -1.6956 0.0011
1 4 31 1.0368 0.0006
1 4 33 1.2249 -0.0034
1 4 35 -3.5880 0.0005
1 4 37 3.4789 0.0029
1 4 39 -1.1543 0.0011
1 4 41 -0.5562 -0.0056
1 4 43 0.3968 0.0004
1 4 45 0.1681 0.0068
1 4 47 0.1923 -0.0036
1 4 49 -1.0194 -0.0045
1 4 51 1.2992 0.0056
1 4 53 -0.8145 -0.0011
1 5 -52 -1.2763 -0.0139
1 5 -50 0.5457 0.0097
1 5 -48 0.8544 -0.0006
1 5 -46 -1.5002 0.0006
1 5 -44 0.7821 -0.0050
1 5 -42 0.2689 0.0028
1 5 -40 -0.6919 0.0032
1 5 -38 1.1986 -0.0040
1 5 -36 -2.4352 0.0001
1 5 -34 2.7277 0.0015
1 5 -32 -0.2767 0.0001
1 5 -30 -2.8678 -0.0016
1 5 -28 2.3696 0.0006
1 5 -26 2.0669 0.0024
1 5 -24 -4.8373 -0.0040
1 5 -22 1.0259 0.0017
1 5 -20 6.3609 0.0013
1 5 -18 -8.4976 -0.0009
1 5 -16 1.4149 0.0008
1 5 -14 7.4832 -0.0056
1 5 -12 -7.3377 0.0091
1 5 -10 -1.9618 -0.0035
1 5 -8 8.8102 -0.0038
1 5 -6 -5.1679 0.0025
1 5 -4 -3.1842 0.0013
1 5 -2 6.2027 0.0046
1 5 0 -3.7029 -0.0146
1 5 2 2.6901 0.0128
1 5 4 -4.2603 0.0008
1 5 6 2.2708 -0.0106
1 5 8 4.8447 0.0093
1 5 10 -9.3758 -0.0047
1 5 12 4.9528 0.0049
1 5 14 3.6747 -0.0073
1 5 16 -6.3854 0.0047
1 5 18 0.7487 0.0039
1 5 20 5.4983 -0.0098
1 5 22 -4.9930 0.0066
1 5 24 -0.4689 -0.0001
1 5 26 3.7467 -0.0012
1 5 28 -1.9491 -0.0001
1 5 30 -1.3345 -0.0021
1 5 32 2.1647 0.0034
1 5 34 -0.6558 0.0019
1 5 36 -1.0916 -0.0067
1 5 38 2.0539 0.0021
1 5 40 -2.0976 0.0045
1 5 42 1.1804 -0.0035
1 5 44 0.0906 -0.0003
1 5 46 -0.6922 -0.0019
1 5 48 0.5177 0.0060
1 5 50 -0.2466 -0.0039
1 5 52 0.0371 -0.0028
1 6 -47 -0.2653 0.0009
1 6 -45 0.9445 -0.0010
1 6 -43 -0.8747 -0.0010
1 6 -41 0.0474 -0.0026
1 6 -39 1.0678 0.0047
1 6 -37 -2.5812 0.0008
1 6 -35 4.2933 -0.0037
1 6 -33 -4.7957 -0.0017
1 6 -31 2.7333 0.0038
1 6 -29 1.1985 0.0024
1 6 -27 -3.9999 -0.0042
1 6 -25 3.0403 -0.0022
1 6 -23 0.1469 0.0030
1 6 -21 -0.6031 0.0044
1 6 -19 -3.1728 -0.0045
1 6 -17 5.7691 -0.0056
1 6 -15 -2.2655 0.0095
1 6 -13 -3.8838 -0.0012
1 6 -11 5.5665 -0.0070
1 6 -9 -1.8672 0.0076
1 6 -7 -2.2322 -0.0037
1 6 -5 3.4163 -0.0025
1 6 -3 -2.2885 0.0078
1 6 -1 0.4874 -0.0043
1 6 1 0.5719 -0.0063
1 6 3 -0.3766 0.0097
1 6 5 0.5264 -0.0012
1 6 7 -2.2215 -0.0075
1 6 9 2.8513 0.0087
1 6 11 0.2691 -0.0065
1 6 13 -4.0179 0.0027
1 6 15 3.1759 0.0031
1 6 17 1.2970 -0.0065
1 6 19 -3.7199 0.0040
1 6 21 2.1920 -0.0006
1 6 23 -0.0968 0.0006
1 6 25 0.1879 -0.0009
1 6 27 -1.7088 -0.0002
1 6 29 2.5794 0.0002
1 6 31 -1.4481 0.0003
1 6 33 -1.4850 0.0006
1 6 35 4.1479 -0.0012
1 6 37 -4.3249 0.0007
1 6 39 2.1889 -0.0013
1 6 41 0.1755 0.0025
1 6 43 -1.3826 -0.0017
1 6 45 1.5149 0.0001
1 6 47 -1.0826 0.0007
1 6 49 0.5188 -0.0028
1 7 -48 0.2311 0.0004
1 7 -46 0.1540 0.0050
1 7 -44 -0.2689 -0.0036
1 7 -42 0.5021 -0.0017
1 7 -40 -0.9857 0.0025
1 7 -38 0.8453 0.0019
1 7 -36 0.5162 -0.0035
1 7 -34 -2.1991 -0.0007
1 7 -32 2.6944 0.0033
1 7 -30 -1.5787 -0.0002
1 7 -28 0.0316 -0.0017
1 7 -26 0.2568 -0.0013
1 7 -24 0.8897 0.0029
1 7 -22 -1.3897 0.0007
1 7 -20 -0.5548 -0.0033
1 7 -18 3.4040 0.0005
1 7 -16 -3.8180 0.0031
1 7 -14 1.2896 -0.0024
1 7 -12 1.1906 -0.0018
1 7 -10 -1.4657 0.0069
1 7 -8 0.7107 -0.0084
1 7 -6 -0.8091 0.0027
1 7 -4 1.4119 0.0061
1 7 -2 -0.9720 -0.0088
1 7 0 -0.4804 0.0054
1 7 2 1.1791 -0.0037
1 7 4 -0.2792 0.0036
1 7 6 -0.7267 0.0014
1 7 8 0.3250 -0.0082
1 7 10 0.5106 0.0076
1 7 12 -0.1496 -0.0011
1 7 14 -0.4282 -0.0020
1 7 16 -0.8338 -0.0002
1 7 18 2.9469 0.0018
1 7 20 -2.8779 -0.0011
1 7 22 0.5112 0.0000
1 7 24 1.0992 0.0013
1 7 26 -0.6272 -0.0023
1 7 28 0.0248 0.0014
1 7 30 -0.7128 0.0003
1 7 32 1.5251 0.0000
1 7 34 -1.2481 -0.0016
1 7 36 0.4904 0.0010
1 7 38 -0.0839 0.0014
1 7 40 -0.2768 -0.0020
1 7 42 0.8346 0.0006
1 7 44 -0.8234 0.0010
1 7 46 -0.2089 -0.0023
1 7 48 1.2443 0.0030
1 8 -47 -0.2706 0.0006
1 8 -45 0.3379 0.0005
1 8 -43 -0.5638 0.0012
1 8 -41 1.2525 -0.0001
1 8 -39 -1.6373 -0.0025
1 8 -37 1.0964 0.0009
1 8 -35 -0.3816 0.0020
1 8 -33 0.7036 -0.0006
1 8 -31 -1.6095 -0.0019
1 8 -29 1.0247 -0.0000
1 8 -27 1.5793 0.0025
1 8 -25 -3.4483 -0.0004
1 8 -23 2.1478 -0.0024
1 8 -21 0.2831 0.0006
1 8 -19 0.0343 0.0026
1 8 -17 -2.6812 -0.0015
1 8 -15 3.2778 -0.0023
1 8 -13 -0.1437 0.0038
1 8 -11 -3.2127 -0.0021
1 8 -9 3.3259 0.0006
1 8 -7 -1.3417 -0.0010
1 8 -5 0.6614 0.0016
1 8 -3 -1.9780 -0.0002
1 8 -1 2.6864 -0.0021
1 8 1 -0.9163 0.0027
1 8 3 -1.6056 -0.0021
1 8 5 2.0409 0.0023
1 8 7 -0.8326 -0.0021
1 8 9 1.0010 -0.0007
1 8 11 -2.9271 0.0034
1 8 13 3.2946 -0.0017
1 8 15 -0.5802 -0.0020
1 8 17 -2.0513 0.0011
1 8 19 1.6740 0.0036
1 8 21 -0.0922 -0.0045
1 8 23 0.4840 -0.0009
1 8 25 -2.2784 0.0060
1 8 27 2.5653 -0.0045
1 8 29 -0.7918 -0.0011
1 8 31 -0.9085 0.0042
1 8 33 1.1535 -0.0020
1 8 35 -0.7214 -0.0013
1 8 37 0.7257 0.0015
1 8 39 -1.0375 -0.0001
1 8 41 0.9383 0.0003
1 8 43 -0.4630 -0.0006
1 8 45 0.2767 -0.0014
1 8 47 -0.4175 0.0021
1 9 -44 0.5034 0.0057
1 9 -42 -0.8048 -0.0036
1 9 -40 0.5480 -0.0025
1 9 -38 0.4680 0.0027
1 9 -36 -1.3562 0.0023
1 9 -34 1.4793 -0.0036
1 9 -32 -1.6577 -0.0003
1 9 -30 2.2802 0.0030
1 9 -28 -1.7898 -0.0019
1 9 -26 -0.5793 -0.0004
1 9 -24 2.3826 0.0019
1 9 -22 -1.2260 -0.0015
1 9 -20 -1.0561 -0.0012
1 9 -18 0.6569 0.0029
1 9 -16 2.5213 -0.0002
1 9 -14 -4.3806 -0.0040
1 9 -12 2.1027 0.0041
1 9 -10 2.0096 -0.0012
1 9 -8 -3.3946 -0.0012
1 9 -6 1.0511 0.0036
1 9 -4 1.3449 -0.0050
1 9 -2 -0.6371 0.0016
1 9 0 -1.5446 0.0040
1 9 2 1.5832 -0.0028
1 9 4 0.5986 -0.0053
1 9 6 -1.5350 0.0088
1 9 8 -0.6398 -0.0023
1 9 10 3.4489 -0.0057
1 9 12 -3.0924 0.0071
1 9 14 -0.8562 -0.0043
1 9 16 4.5726 0.0024
1 9 18 -4.2481 -0.0016
1 9 20 0.8583 0.0001
1 9 22 1.0665 0.0016
1 9 24 0.2692 -0.0021
1 9 26 -1.6976 0.0011
1 9 28 0.4476 0.0001
1 9 30 1.6515 0.0000
1 9 32 -1.7341 -0.0013
1 9 34 0.5447 0.0018
1 9 36 -0.4586 -0.0010
1 9 38 1.2506 0.0002
1 9 40 -0.9924 -0.0005
1 9 42 -0.3384 0.0012
1 9 44 0.9406 -0.0008
1 10 -43 0.0681 -0.0004
1 10 -41 -0.0349 0.0049
1 10 -39 0.7274 -0.0033
1 10 -37 -0.6261 -0.0006
1 10 -35 -0.5852 0.0004
1 10 -33 1.0255 0.0021
1 10 -31 0.3809 -0.0017
1 10 -29 -1.7868 -0.0010
1 10 -27 0.9482 0.0015
1 10 -25 1.4918 0.0003
1 10 -23 -2.9163 -0.0005
1 10 -21 2.1061 -0.0013
1 10 -19 -0.3078 0.0016
1 10 -17 -0.6697 0.0004
1 10 -15 0.4382 -0.0017
1 10 -13 -0.0968 0.0011
1 10 -11 0.6986 0.0001
1 10 -9 -1.8888 -0.0018
1 10 -7 2.3669 0.0043
1 10 -5 -1.5832 -0.0046
1 10 -3 0.3488 0.0009
1 10 -1 0.2641 0.0025
1 10 1 -0.0057 -0.0018
1 10 3 -0.5017 0.0004
1 10 5 0.2969 -0.0021
1 10 7 1.0067 0.0036
1 10 9 -2.3974 -0.0007
1 10 11 2.2460 -0.0034
1 10 13 -0.4969 0.0035
1 10 15 -0.8088 -0.0002
1 10 17 0.0873 -0.0022
1 10 19 1.4509 0.0019
1 10 21 -1.1995 -0.0003
1 10 23 -1.2728 -0.0003
1 10 25 3.2652 -0.0004
1 10 27 -2.2407 0.0009
1 10 29 -0.7106 -0.0003
1 10 31 2.1229 0.0006
1 10 33 -0.7677 -0.0030
1 10 35 -0.9015 0.0041
1 10 37 0.5984 -0.0009
1 10 39 0.6676 -0.0036
1 10 41 -0.8356 0.0053
1 10 43 0.1590 -0.0041
1 11 -40 -0.9996 0.0026
1 11 -38 0.4634 -0.0038
1 11 -36 1.2422 -0.0020
1 11 -34 -2.1119 0.0062
1 11 -32 1.3008 -0.0035
1 11 -30 -0.3093 -0.0011
1 11 -28 0.3978 0.0018
1 11 -26 -0.7280 0.0000
1 11 -24 0.0888 -0.0011
1 11 -22 1.1522 0.0010
1 11 -20 -1.9465 0.0000
1 11 -18 2.1731 -0.0012
1 11 -16 -2.1803 0.0010
1 11 -14 1.6101 0.0008
1 11 -12 0.0095 -0.0012
1 11 -10 -1.8647 -0.0007
1 11 -8 2.3489 0.0013
1 11 -6 -1.1450 0.0007
1 11 -4 -0.2199 -0.0018
1 11 -2 0.3691 0.0001
1 11 0 0.1971 0.0013
1 11 2 -0.0868 -0.0008
1 11 4 -0.7827 0.0010
1 11 6 0.9098 -0.0026
1 11 8 0.7130 0.0023
1 11 10 -2.8935 0.0003
1 11 12 3.3107 -0.0016
1 11 14 -1.3079 0.0007
1 11 16 -1.2106 -0.0001
1 11 18 2.2237 0.0004
1 11 20 -2.0099 -0.0002
1 11 22 1.9923 0.0004
1 11 24 -2.1124 -0.0011
1 11 26 1.2542 0.0005
1 11 28 0.2262 0.0017
1 11 30 -0.7200 -0.0025
1 11 32 0.1706 0.0004
1 11 34 -0.3048 0.0025
1 11 36 1.6005 -0.0035
1 11 38 -2.2788 0.0022
1 11 40 1.1666 0.0008
1 12 -35 0.9987 -0.0020
1 12 -33 -0.8520 -0.0007
1 12 -31 0.1218 0.0030
1 12 -29 0.3897 -0.0024
1 12 -27 -0.4851 0.0006
1 12 -25 0.6252 0.0006
1 12 -23 -0.6059 -0.0010
1 12 -21 -0.0006 0.0008
1 12 -19 0.4913 0.0004
1 12 -17 -0.0725 -0.0018
1 12 -15 -0.4019 0.0017
1 12 -13 -0.1904 0.0006
1 12 -11 0.9137 -0.0035
1 12 -9 -0.1046 0.0041
1 12 -7 -1.5963 -0.0018
1 12 -5 1.9070 -0.0006
1 12 -3 -0.4417 0.0011
1 12 -1 -0.6391 -0.0004
1 12 1 -0.0424 -0.0004
1 12 3 0.9901 0.0011
1 12 5 -0.1963 -0.0010
1 12 7 -1.7038 -0.0012
1 12 9 2.3246 0.0043
1 12 11 -1.0143 -0.0045
1 12 13 -0.4698 0.0006
1 12 15 0.7614 0.0034
1 12 17 -0.4052 -0.0033
1 12 19 0.2796 -0.0002
1 12 21 -0.3961 0.0023
1 12 23 0.6204 -0.0005
1 12 25 -0.8428 -0.0022
1 12 27 0.3875 0.0016
1 12 29 0.9935 0.0016
1 12 31 -1.9407 -0.0036
1 12 33 1.2127 0.0029
1 12 35 0.1718 -0.0016
1 13 -32 -1.2875 -0.0019
1 13 -30 -1.6021 0.0025
1 13 -28 2.6597 0.0028
1 13 -26 -0.4527 -0.0049
1 13 -24 -1.6604 0.0017
1 13 -22 0.6145 0.0007
1 13 -20 1.8253 0.0005
1 13 -18 -2.0044 -0.0018
1 13 -16 -0.2283 0.0012
1 13 -14 1.7286 0.0001
1 13 -12 -0.6841 -0.0019
1 13 -10 -1.2883 0.0032
1 13 -8 1.6872 -0.0014
1 13 -6 -0.2422 -0.0022
1 13 -4 -1.1543 0.0030
1 13 -2 1.0611 -0.0004
1 13 0 -0.1800 -0.0015
1 13 2 0.0925 0.0005
1 13 4 -0.9589 0.0003
1 13 6 1.4101 0.0010
1 13 8 -0.5962 -0.0028
1 13 10 -0.5987 0.0034
1 13 12 0.6869 -0.0021
1 13 14 0.5252 -0.0008
1 13 16 -1.5212 0.0030
1 13 18 0.7605 -0.0016
1 13 20 1.2486 -0.0023
1 13 22 -2.2768 0.0041
1 13 24 1.2347 -0.0022
1 13 26 0.2876 -0.0007
1 13 28 -0.2993 0.0024
1 13 30 -0.8019 -0.0026
1 13 32 1.0906 0.0020
1 14 -27 -0.3355 0.0021
1 14 -25 -0.2030 -0.0001
1 14 -23 0.9932 -0.0021
1 14 -21 -0.5487 0.0024
1 14 -19 -0.5219 -0.0009
1 14 -17 0.3896 -0.0005
1 14 -15 0.9143 0.0003
1 14 -13 -1.4936 0.0002
1 14 -11 0.5890 0.0005
1 14 -9 0.5003 -0.0012
1 14 -7 -0.7720 0.0003
1 14 -5 0.8497 0.0008
1 14 -3 -1.2918 -0.0002
1 14 -1 1.3222 -0.0007
1 14 1 -0.3284 0.0001
1 14 3 -0.7866 0.0012
1 14 5 1.0410 -0.0013
1 14 7 -0.9393 0.0008
1 14 9 1.1368 -0.0013
1 14 11 -0.8028 0.0021
1 14 13 -0.7674 -0.0010
1 14 15 2.0371 -0.0013
1 14 17 -1.1279 0.0014
1 14 19 -0.9391 0.0015
1 14 21 1.5288 -0.0027
1 14 23 -0.4086 -0.0015
1 14 25 -0.2960 0.0069
1 14 27 -0.1349 -0.0062
1 15 -20 -0.5197 -0.0017
1 15 -18 0.9169 0.0011
1 15 -16 0.3579 0.0010
1 15 -14 -0.8808 -0.0017
1 15 -12 -0.3150 0.0014
1 15 -10 1.5713 -0.0010
1 15 -8 -1.2852 0.0000
1 15 -6 -0.0789 0.0004
1 15 -4 1.0101 0.0009
1 15 -2 -0.8695 -0.0013
1 15 0 0.2536 -0.0006
1 15 2 0.0120 0.0020
1 15 4 0.2775 -0.0007
1 15 6 -0.6867 -0.0006
1 15 8 0.6427 0.0001
1 15 10 -0.1008 0.0001
1 15 12 -0.2137 0.0012
1 15 14 -0.2807 -0.0017
1 15 16 0.8452 0.0006
1 15 18 -0.2087 0.0004
1 15 20 -1.2332 0.0000
1 16 -7 1.5374 0.0004
1 16 -5 -2.4191 0.0017
1 16 -3 2.6472 -0.0012
1 16 -1 -1.9037 0.0004
1 16 1 0.3680 -0.0008
1 16 3 1.1405 0.0004
1 16 5 -1.8761 0.0013
1 16 7 1.8859 -0.0012
2 0 -54 -0.1256 0.0002
2 0 -52 1.1561 -0.0012
2 0 -50 -1.8949 -0.0038
2 0 -48 0.4490 0.0040
2 0 -46 1.6228 0.0018
2 0 -44 -1.7538 -0.0070
2 0 -42 0.7884 0.0110
2 0 -40 -1.8641 -0.0122
2 0 -38 5.0546 0.0035
2 0 -36 -6.1137 0.0110
2 0 -34 2.4727 -0.0142
2 0 -32 1.7062 0.0022
2 0 -30 -0.8267 0.0090
2 0 -28 -2.6571 -0.0089
2 0 -26 1.1179 0.0034
2 0 -12 -1.8104 0.0099
2 0 -10 2.0854 -0.0018
2 0 -8 17.3579 0.0110
2 0 -6 -47.7626 -0.0166
2 0 -4 58.0902 -0.0059
2 0 -2 -25.4449 0.0317
2 0 2 88.9285 0.0088
2 0 4 -86.0069 -0.0234
2 0 6 32.7402 0.0498
2 0 8 24.2935 -0.0359
2 0 10 -43.9652 -0.0174
2 0 12 29.7012 0.0595
2 0 14 -11.7285 -0.0594
2 0 16 5.5002 0.0249
2 0 18 -4.1365 0.0180
2 0 20 0.6823 -0.0364
2 0 22 2.2129 0.0147
2 0 24 -1.8943 0.0178
2 0 26 0.5164 -0.0211
2 0 28 -0.0026 0.0026
2 0 30 -0.0354 0.0046
2 0 32 -0.0572 -0.0016
2 0 34 0.3511 0.0059
2 0 36 -0.6310 -0.0058
2 0 38 0.9477 -0.0098
2 0 40 -1.3815 0.0121
2 0 42 1.3629 0.0171
2 0 44 -0.7450 -0.0371
2 0 46 0.4248 0.0109
2 0 48 -0.6494 0.0286
2 0 52 0.5500 0.0032
2 0 54 -1.0913 0.0117
2 1 -53 -0.0159 0.0041
2 1 -51 -0.1144 -0.0016
2 1 -49 0.4410 -0.0009
2 1 -47 -1.0645 -0.0030
2 1 -45 1.6079 0.0008
2 1 -43 -1.3639 0.0111
2 1 -41 0.1212 -0.0113
2 1 -39 1.4193 -0.0071
2 1 -37 -2.1363 0.0164
2 1 -35 1.4144 -0.0023
2 1 -33 0.1898 -0.0092
2 1 -31 -1.2036 0.0010
2 1 -29 0.5112 0.0053
2 1 -27 1.4340 0.0037
2 1 -25 -2.7239 -0.0073
2 1 -23 1.5675 -0.0029
2 1 -21 1.7281 0.0029
2 1 -19 -4.3144 0.0147
2 1 -17 3.3672 -0.0223
2 1 -15 0.6980 0.0060
2 1 -9 -12.3905 0.0062
2 1 -7 11.2353 -0.0062
2 1 -5 0.7360 0.0137
2 1 -3 -20.9760 -0.0217
2 1 -1 34.1785 0.0212
2 1 1 -26.7181 -0.0095
2 1 3 2.8008 -0.0050
2 1 5 19.4444 0.0155
2 1 7 -26.3709 -0.0255
2 1 9 18.8285 0.0323
2 1 11 -6.2614 -0.0235
2 1 13 -3.2880 0.0026
2 1 15 7.1403 0.0105
2 1 17 -6.4909 -0.0123
2 1 19 3.6113 0.0159
2 1 21 -0.3436 -0.0170
2 1 23 -1.7313 0.0024
2 1 25 1.4594 0.0127
2 1 27 0.4562 -0.0053
2 1 29 -1.5610 -0.0104
2 1 31 0.5758 0.0070
2 1 33 0.9708 0.0059
2 1 35 -1.1497 -0.0032
2 1 37 0.1785 -0.0061
2 1 39 0.6313 -0.0003
2 1 41 -0.9366 0.0122
2 1 43 1.0163 -0.0076
2 1 45 -0.6054 -0.0042
2 1 47 -0.5178 0.0013
2 1 49 1.5212 0.0093
2 1 51 -1.3110 -0.0061
2 1 53 0.0523 -0.0082
2 2 -54 0.6012 0.0062
2 2 -52 -0.3782 0.0079
2 2 -50 -0.0182 -0.0059
2 2 -48 1.0368 -0.0047
2 2 -46 -1.5834 0.0054
2 2 -44 0.5724 0.0029
2 2 -42 0.7579 -0.0074
2 2 -40 0.2002 0.0059
2 2 -38 -3.8713 -0.0031
2 2 -36 6.8779 -0.0011
2 2 -34 -5.4075 0.0064
2 2 -32 0.3213 -0.0063
2 2 -30 3.4669 -0.0008
2 2 -28 -3.5935 0.0057
2 2 -26 2.4837 -0.0018
2 2 -24 -1.4657 -0.0052
2 2 -22 -1.4476 0.0063
2 2 -20 4.8315 -0.0012
2 2 -18 -2.5689 -0.0028
2 2 -16 -5.6070 0.0006
2 2 -14 10.4761 0.0030
2 2 -12 -6.7348 0.0002
2 2 -10 2.1297 -0.0057
2 2 -8 -6.0003 -0.0023
2 2 -6 15.1129 0.0210
2 2 -4 -17.1235 -0.0218
2 2 -2 4.0253 -0.0079
2 2 0 19.8192 0.0375
2 2 2 -38.4715 -0.0341
2 2 4 35.4584 0.0086
2 2 6 -11.3857 0.0070
2 2 8 -12.8023 -0.0066
2 2 10 18.1794 0.0059
2 2 12 -8.6550 -0.0104
2 2 14 1.2547 0.0124
2 2 16 -2.6780 -0.0063
2 2 18 6.1264 -0.0057
2 2 20 -5.6115 0.0122
2 2 22 2.2325 -0.0029
2 2 24 1.0358 -0.0122
2 2 26 -2.5585 0.0116
2 2 28 1.5315 0.0018
2 2 30 1.0024 -0.0044
2 2 32 -2.2621 -0.0043
2 2 34 1.0088 0.0037
2 2 36 1.2650 0.0041
2 2 38 -2.7768 -0.0002
2 2 40 2.8310 -0.0072
2 2 42 -1.4053 -0.0036
2 2 44 -0.4856 0.0186
2 2 46 1.0736 -0.0090
2 2 48 -0.0333 -0.0136
2 2 50 -0.9756 0.0146
2 2 52 0.7720 0.0042
2 2 54 0.0292 -0.0121
2 3 -53 -1.2392 0.0003
2 3 -51 1.8865 0.0036
2 3 -49 -1.7473 -0.0002
2 3 -47 1.4635 -0.0014
2 3 -45 -1.3230 -0.0001
2 3 -43 0.8840 -0.0016
2 3 -41 0.0391 0.0027
2 3 -39 -1.1569 0.0026
2 3 -37 2.2762 -0.0063
2 3 -35 -3.2235 0.0006
2 3 -33 3.5478 0.0051
2 3 -31 -2.9251 -0.0010
2 3 -29 1.6216 -0.0026
2 3 -27 -0.2805 -0.0032
2 3 -25 -0.7981 0.0073
2 3 -23 2.0763 -0.0006
2 3 -21 -3.5558 -0.0049
2 3 -19 3.0170 -0.0008
2 3 -17 1.7296 0.0060
2 3 -15 -7.6096 -0.0003
2 3 -13 8.0829 -0.0053
2 3 -11 -3.0626 0.0001
2 3 -9 0.3072 0.0054
2 3 -7 -1.9546 0.0029
2 3 -5 -1.5083 -0.0198
2 3 -3 15.2915 0.0276
2 3 -1 -27.0797 -0.0181
2 3 1 21.4745 -0.0021
2 3 3 -1.6125 0.0189
2 3 5 -15.1381 -0.0229
2 3 7 18.7161 0.0159
2 3 9 -13.3937 -0.0062
2 3 11 6.9239 -0.0005
2 3 13 -2.2784 0.0023
2 3 15 -0.8491 0.0013
2 3 17 2.8960 -0.0046
2 3 19 -3.5362 0.0001
2 3 21 2.1570 0.0072
2 3 23 0.3405 -0.0053
2 3 25 -1.3084 -0.0024
2 3 27 -0.0949 0.0012
2 3 29 1.2388 0.0063
2 3 31 -0.3151 -0.0045
2 3 33 -0.6531 -0.0039
2 3 35 -0.2827 0.0017
2 3 37 1.4816 0.0072
2 3 39 -0.9523 -0.0039
2 3 41 -0.1011 -0.0081
2 3 43 -0.1965 0.0076
2 3 45 0.9643 0.0038
2 3 47 -0.3051 -0.0053
2 3 49 -1.3628 -0.0042
2 3 51 1.9932 0.0072
2 3 53 -0.9656 -0.0003
2 4 -52 -1.2162 -0.0053
2 4 -50 1.5002 0.0109
2 4 -48 -0.3530 -0.0023
2 4 -46 -1.1104 -0.0016
2 4 -44 1.5145 -0.0035
2 4 -42 -0.8509 0.0050
2 4 -40 -0.1754 0.0000
2 4 -38 1.8140 -0.0017
2 4 -36 -4.2368 -0.0013
2 4 -34 5.2712 0.0013
2 4 -32 -2.3032 0.0026
2 4 -30 -3.0856 -0.0037
2 4 -28 5.5912 0.0010
2 4 -26 -2.4978 0.0013
2 4 -24 -2.7134 -0.0013
2 4 -22 4.0673 0.0010
2 4 -20 0.5332 -0.0025
2 4 -18 -6.6552 0.0055
2 4 -16 7.3883 -0.0048
2 4 -14 -1.5850 -0.0029
2 4 -12 -3.4371 0.0086
2 4 -10 1.1303 -0.0020
2 4 -8 4.3791 -0.0071
2 4 -6 -3.7708 0.0001
2 4 -4 -3.5150 0.0155
2 4 -2 8.7108 -0.0129
2 4 0 -7.0458 -0.0098
2 4 4 -1.8383 -0.0112
2 4 6 1.1572 -0.0058
2 4 8 1.8139 0.0078
2 4 10 -4.9217 0.0001
2 4 12 4.2161 -0.0023
2 4 14 -0.1757 -0.0047
2 4 16 -2.4858 0.0110
2 4 18 0.5469 -0.0069
2 4 20 3.6676 -0.0043
2 4 22 -4.8066 0.0090
2 4 24 1.1622 -0.0035
2 4 26 2.9404 -0.0008
2 4 28 -2.8291 -0.0012
2 4 30 -0.6050 -0.0001
2 4 32 3.0060 0.0059
2 4 34 -2.3703 -0.0042
2 4 36 0.0082 -0.0048
2 4 38 2.3113 0.0053
2 4 40 -3.4121 0.0037
2 4 42 2.5386 -0.0058
2 4 44 -0.3868 -0.0012
2 4 46 -1.0141 0.0027
2 4 48 0.7709 0.0040
2 4 50 -0.0214 -0.0063
2 4 52 -0.1924 0.0005
2 5 -51 -1.6416 -0.0073
2 5 -49 0.8014 0.0091
2 5 -47 -0.3128 -0.0026
2 5 -45 0.5024 -0.0002
2 5 -43 -0.5988 -0.0013
2 5 -41 0.3286 -0.0002
2 5 -39 0.1210 0.0027
2 5 -37 -1.2887 -0.0007
2 5 -35 3.7004 -0.0022
2 5 -33 -6.1417 0.0002
2 5 -31 6.1539 0.0022
2 5 -29 -2.6940 -0.0003
2 5 -27 -2.0294 -0.0011
2 5 -25 4.2164 -0.0012
2 5 -23 -2.9012 0.0004
2 5 -21 1.3951 0.0052
2 5 -19 -2.1230 -0.0055
2 5 -17 2.3192 -0.0030
2 5 -15 0.9825 0.0085
2 5 -13 -4.4240 -0.0036
2 5 -11 2.8435 -0.0037
2 5 -9 2.1026 0.0058
2 5 -7 -4.6148 -0.0045
2 5 -5 3.6310 0.0019
2 5 -3 -2.2704 0.0018
2 5 -1 1.3423 -0.0025
2 5 1 -0.0280 -0.0017
2 5 3 -0.3155 0.0035
2 5 5 -0.9610 0.0009
2 5 7 0.9347 -0.0038
2 5 9 1.8859 0.0010
2 5 11 -4.1044 0.0003
2 5 13 2.9687 0.0040
2 5 15 -0.6040 -0.0072
2 5 17 -0.2630 0.0037
2 5 19 0.0722 0.0032
2 5 21 0.0581 -0.0074
2 5 23 -0.2851 0.0057
2 5 25 0.5668 0.0003
2 5 27 -0.6455 -0.0037
2 5 29 1.0711 0.0014
2 5 31 -1.5865 0.0009
2 5 33 0.3565 0.0010
2 5 35 2.7255 -0.0019
2 5 37 -4.5479 -0.0003
2 5 39 2.9668 -0.0003
2 5 41 0.0722 0.0040
2 5 43 -1.5689 -0.0029
2 5 45 1.2797 -0.0024
2 5 47 -0.8407 0.0027
2 5 49 0.9547 0.0008
2 5 51 -0.9880 0.0006
2 6 -50 -0.8307 -0.0105
2 6 -48 -0.4266 0.0061
2 6 -46 1.5590 0.0007
2 6 -44 -0.9286 -0.0016
2 6 -42 -0.4486 -0.0009
2 6 -40 0.4065 0.0012
2 6 -38 0.6822 0.0007
2 6 -36 -0.4181 -0.0006
2 6 -34 -1.4983 -0.0019
2 6 -32 2.4679 0.0027
2 6 -30 -1.0158 0.0007
2 6 -28 -0.6999 -0.0032
2 6 -26 -0.1840 -0.0002
2 6 -24 2.8560 0.0048
2 6 -22 -3.0582 -0.0028
2 6 -20 -1.5048 -0.0028
2 6 -18 6.8926 0.0023
2 6 -16 -6.5036 0.0034
2 6 -14 -0.3037 -0.0044
2 6 -12 6.1389 -0.0014
2 6 -10 -4.5220 0.0067
2 6 -8 -1.7152 -0.0071
2 6 -6 4.4751 0.0055
2 6 -4 -1.0667 -0.0035
2 6 -2 -3.4257 -0.0005
2 6 0 4.1308 0.0066
2 6 2 -2.3218 -0.0116
2 6 4 1.5829 0.0110
2 6 6 -1.5006 -0.0032
2 6 8 -0.9646 -0.0057
2 6 10 4.9930 0.0080
2 6 12 -5.5670 -0.0043
2 6 14 1.0207 0.0020
2 6 16 3.3509 -0.0028
2 6 18 -2.3218 0.0017
2 6 20 -1.9667 0.0016
2 6 22 3.6333 -0.0019
2 6 24 -1.4260 -0.0006
2 6 26 -0.9520 0.0006
2 6 28 1.2254 0.0015
2 6 30 -0.6779 -0.0006
2 6 32 0.5094 -0.0023
2 6 34 -0.1991 0.0014
2 6 36 -0.3147 0.0025
2 6 38 0.1246 -0.0035
2 6 40 0.5889 0.0004
2 6 42 -0.5948 0.0021
2 6 44 -0.0615 -0.0017
2 6 46 0.0751 -0.0002
2 6 48 0.6561 0.0018
2 6 50 -0.8010 -0.0011
2 7 -49 -0.4194 -0.0085
2 7 -47 0.4418 0.0047
2 7 -45 -0.7422 -0.0016
2 7 -43 0.2750 0.0027
2 7 -41 1.1040 -0.0014
2 7 -39 -2.2195 -0.0028
2 7 -37 2.3102 0.0024
2 7 -35 -2.0111 0.0019
2 7 -33 2.1640 -0.0017
2 7 -31 -2.2400 -0.0021
2 7 -29 0.7349 0.0015
2 7 -27 2.2527 0.0019
2 7 -25 -3.7725 -0.0007
2 7 -23 1.5937 -0.0028
2 7 -21 1.4640 0.0010
2 7 -19 -0.4287 0.0036
2 7 -17 -4.1964 -0.0029
2 7 -15 6.1038 -0.0026
2 7 -13 -1.8809 0.0052
2 7 -11 -4.1550 -0.0018
2 7 -9 5.8033 -0.0030
2 7 -7 -2.3946 0.0036
2 7 -5 -1.5488 0.0013
2 7 -3 2.0442 -0.0059
2 7 -1 0.3458 0.0034
2 7 1 -1.8329 0.0042
2 7 3 0.5372 -0.0075
2 7 5 0.9283 0.0034
2 7 7 0.1475 0.0019
2 7 9 -1.5989 -0.0038
2 7 11 -0.2232 0.0038
2 7 13 3.7293 -0.0023
2 7 15 -3.9502 -0.0014
2 7 17 0.2892 0.0037
2 7 19 2.8401 -0.0009
2 7 21 -2.7911 -0.0031
2 7 23 1.3192 0.0024
2 7 25 -0.5765 0.0020
2 7 27 0.5663 -0.0046
2 7 29 -0.6599 0.0029
2 7 31 0.5916 0.0008
2 7 33 0.0607 -0.0030
2 7 35 -1.3939 0.0019
2 7 37 2.4609 -0.0000
2 7 39 -2.2530 0.0001
2 7 41 0.9711 -0.0006
2 7 43 0.3136 0.0006
2 7 45 -0.8347 -0.0031
2 7 47 0.7132 0.0067
2 7 49 -0.5789 -0.0034
2 8 -46 -0.5588 0.0024
2 8 -44 0.8037 0.0026
2 8 -42 -0.6683 -0.0031
2 8 -40 0.7192 -0.0009
2 8 -38 -0.5411 0.0019
2 8 -36 -0.4503 0.0016
2 8 -34 1.7552 -0.0026
2 8 -32 -2.5979 -0.0008
2 8 -30 2.7116 0.0021
2 8 -28 -1.7199 0.0004
2 8 -26 -0.4228 -0.0014
2 8 -24 2.0821 -0.0005
2 8 -22 -1.3489 0.0012
2 8 -20 -0.8239 0.0000
2 8 -18 1.2170 -0.0001
2 8 -16 1.3091 -0.0007
2 8 -14 -3.9684 0.0002
2 8 -12 3.3955 0.0015
2 8 -10 0.2500 -0.0034
2 8 -8 -3.4508 0.0048
2 8 -6 3.4547 -0.0021
2 8 -4 -1.3035 -0.0045
2 8 -2 -0.0922 0.0068
2 8 0 -0.0006 -0.0012
2 8 2 -0.0813 -0.0032
2 8 4 1.0241 -0.0008
2 8 6 -1.4215 0.0055
2 8 8 0.2280 -0.0025
2 8 10 1.6977 -0.0031
2 8 12 -2.6149 0.0034
2 8 14 1.2459 -0.0007
2 8 16 2.0482 0.0004
2 8 18 -4.5345 -0.0022
2 8 20 3.4376 0.0031
2 8 22 0.0700 -0.0019
2 8 24 -1.8266 -0.0011
2 8 26 0.5301 0.0035
2 8 28 0.7038 -0.0022
2 8 30 0.2673 -0.0015
2 8 32 -1.4997 0.0029
2 8 34 0.9314 -0.0009
2 8 36 0.2138 -0.0009
2 8 38 -0.1660 0.0002
2 8 40 -0.2731 0.0015
2 8 42 -0.3065 -0.0023
2 8 44 1.0895 0.0011
2 8 46 -0.4951 0.0027
2 9 -45 -0.6803 0.0014
2 9 -43 0.6865 -0.0028
2 9 -41 -0.8147 0.0034
2 9 -39 1.1852 -0.0001
2 9 -37 -0.9595 -0.0025
2 9 -35 -0.1292 0.0007
2 9 -33 0.7264 0.0019
2 9 -31 0.3360 -0.0010
2 9 -29 -1.7619 -0.0011
2 9 -27 1.1497 0.0008
2 9 -25 1.4352 0.0010
2 9 -23 -3.2473 -0.0007
2 9 -21 2.5982 -0.0014
2 9 -19 -0.9018 0.0019
2 9 -17 0.2834 0.0007
2 9 -15 -0.7605 -0.0031
2 9 -13 0.8003 0.0019
2 9 -11 0.2802 0.0006
2 9 -9 -1.5360 -0.0016
2 9 -7 1.9197 0.0023
2 9 -5 -1.7864 -0.0037
2 9 -3 2.1232 0.0034
2 9 -1 -2.6152 -0.0008
2 9 1 1.9118 -0.0005
2 9 3 -0.0360 -0.0000
2 9 5 -1.3028 -0.0014
2 9 7 1.4155 0.0045
2 9 9 -1.5482 -0.0041
2 9 11 2.2045 -0.0005
2 9 13 -1.9487 0.0034
2 9 15 0.2344 -0.0018
2 9 17 0.9287 -0.0007
2 9 19 0.0104 0.0005
2 9 21 -1.3493 0.0012
2 9 23 0.4935 -0.0009
2 9 25 2.0403 -0.0016
2 9 27 -3.1563 0.0031
2 9 29 1.4487 -0.0005
2 9 31 0.9654 -0.0031
2 9 33 -1.4475 0.0022
2 9 35 0.2264 0.0019
2 9 37 0.4799 -0.0026
2 9 39 0.1429 -0.0001
2 9 41 -0.8150 0.0002
2 9 43 0.6920 0.0022
2 9 45 -0.5197 -0.0006
2 10 -42 -0.3340 0.0046
2 10 -40 0.0058 -0.0030
2 10 -38 0.0926 -0.0022
2 10 -36 0.6559 0.0013
2 10 -34 -1.2151 0.0036
2 10 -32 0.8371 -0.0045
2 10 -30 -0.6164 0.0008
2 10 -28 1.2955 0.0021
2 10 -26 -1.4724 -0.0015
2 10 -24 -0.0322 -0.0009
2 10 -22 1.7658 0.0019
2 10 -20 -1.7076 -0.0003
2 10 -18 0.5010 -0.0019
2 10 -16 -0.4425 0.0011
2 10 -14 1.7393 0.0023
2 10 -12 -1.9872 -0.0039
2 10 -10 -0.0646 0.0014
2 10 -8 2.1603 0.0019
2 10 -6 -1.5822 -0.0027
2 10 -4 -0.6933 0.0016
2 10 -2 1.2480 0.0003
2 10 0 0.7273 -0.0025
2 10 2 -2.2412 0.0026
2 10 4 0.9346 0.0018
2 10 6 1.5151 -0.0071
2 10 8 -1.6976 0.0064
2 10 10 -1.0130 -0.0000
2 10 12 3.5621 -0.0048
2 10 14 -2.8401 0.0041
2 10 16 -0.5143 -0.0013
2 10 18 2.8633 0.0001
2 10 20 -2.2639 -0.0005
2 10 22 0.7848 0.0008
2 10 24 -0.9258 -0.0007
2 10 26 1.7266 0.0003
2 10 28 -0.8930 0.0002
2 10 30 -0.8942 -0.0004
2 10 32 1.1063 0.0004
2 10 34 0.1621 -0.0008
2 10 36 -0.3755 0.0014
2 10 38 -1.0557 -0.0009
2 10 40 1.9008 -0.0002
2 10 42 -0.9246 -0.0000
2 11 -39 -0.0437 0.0037
2 11 -37 0.4936 -0.0000
2 11 -35 -0.2599 -0.0026
2 11 -33 -0.5251 0.0002
2 11 -31 0.8972 0.0027
2 11 -29 -0.5840 -0.0024
2 11 -27 0.0473 0.0006
2 11 -25 0.2955 -0.0000
2 11 -23 -0.0538 0.0003
2 11 -21 -0.8997 0.0005
2 11 -19 1.6317 -0.0016
2 11 -17 -0.9764 0.0004
2 11 -15 -0.5094 0.0025
2 11 -13 1.0991 -0.0035
2 11 -11 -0.5915 0.0009
2 11 -9 0.5268 0.0027
2 11 -7 -1.4459 -0.0044
2 11 -5 1.9046 0.0037
2 11 -3 -0.8261 -0.0013
2 11 -1 -0.6891 -0.0012
2 11 1 0.7685 0.0020
2 11 3 0.7007 -0.0009
2 11 5 -1.7371 -0.0003
2 11 7 0.6424 0.0000
2 11 9 1.7325 0.0010
2 11 11 -2.8787 -0.0007
2 11 13 1.7356 -0.0011
2 11 15 0.1607 0.0027
2 11 17 -0.8443 -0.0018
2 11 19 0.1573 -0.0010
2 11 21 0.5000 0.0024
2 11 23 0.0959 -0.0009
2 11 25 -1.5832 -0.0011
2 11 27 2.1174 0.0008
2 11 29 -0.5399 0.0013
2 11 31 -1.6164 -0.0034
2 11 33 1.8306 0.0049
2 11 35 -0.2468 -0.0047
2 11 37 -0.6292 0.0019
2 11 39 -0.0508 0.0024
2 12 -36 0.8498 -0.0007
2 12 -32 -2.6739 0.0029
2 12 -30 0.3000 -0.0004
2 12 -28 2.1104 -0.0004
2 12 -26 -1.3917 -0.0002
2 12 -24 -0.9249 0.0005
2 12 -22 1.2026 -0.0011
2 12 -20 0.8904 0.0019
2 12 -18 -2.4040 -0.0016
2 12 -16 1.6584 0.0007
2 12 -14 -0.0590 -0.0004
2 12 -12 -0.5762 -0.0003
2 12 -10 0.2961 0.0023
2 12 -8 -0.1428 -0.0028
2 12 -6 0.4626 -0.0002
2 12 -4 -0.7508 0.0033
2 12 -2 0.5184 -0.0023
2 12 0 0.1287 -0.0006
2 12 2 -0.6382 0.0009
2 12 4 0.5946 0.0011
2 12 6 -0.0580 -0.0016
2 12 8 -0.6477 -0.0003
2 12 10 1.1906 0.0025
2 12 12 -1.2847 -0.0032
2 12 14 0.9390 0.0020
2 12 16 -0.5908 0.0002
2 12 18 0.4410 -0.0012
2 12 20 0.0597 -0.0001
2 12 22 -1.2387 0.0014
2 12 24 2.1290 -0.0014
2 12 26 -1.5739 0.0018
2 12 28 0.1762 -0.0030
2 12 30 0.2752 0.0020
2 12 32 0.5692 0.0017
2 12 34 -1.0114 -0.0042
2 12 36 -0.1318 0.0041
2 13 -31 0.1030 -0.0022
2 13 -29 -0.1689 0.0025
2 13 -27 -0.3923 -0.0007
2 13 -25 0.1898 -0.0012
2 13 -23 0.7355 0.0014
2 13 -21 -0.8100 0.0003
2 13 -19 -0.2208 -0.0018
2 13 -17 0.6179 0.0020
2 13 -15 0.3700 -0.0014
2 13 -13 -1.1075 0.0003
2 13 -11 0.3174 0.0020
2 13 -9 0.7622 -0.0041
2 13 -7 -0.4406 0.0030
2 13 -5 -0.7260 0.0003
2 13 -3 0.9911 -0.0015
2 13 -1 -0.2172 -0.0002
2 13 1 -0.2014 0.0012
2 13 3 -0.1694 -0.0004
2 13 5 0.2861 -0.0002
2 13 7 0.2430 0.0005
2 13 9 -0.4547 -0.0026
2 13 11 0.0750 0.0051
2 13 13 -0.2646 -0.0037
2 13 15 1.3095 -0.0015
2 13 17 -1.6119 0.0046
2 13 19 0.3055 -0.0017
2 13 21 1.1619 -0.0034
2 13 23 -1.4715 0.0036
2 13 25 1.3020 0.0016
2 13 27 -1.3165 -0.0053
2 13 29 0.6598 0.0029
2 13 31 0.9351 0.0018
2 14 -26 2.1275 0.0046
2 14 -24 1.4356 -0.0008
2 14 -22 -2.6953 -0.0017
2 14 -20 0.3940 -0.0005
2 14 -18 1.7093 0.0031
2 14 -16 -0.7279 -0.0034
2 14 -14 -1.5023 0.0020
2 14 -12 1.6814 0.0008
2 14 -10 0.4374 -0.0035
2 14 -8 -2.3491 0.0028
2 14 -6 2.2223 0.0009
2 14 -4 -0.6231 -0.0026
2 14 -2 -0.7644 0.0008
2 14 0 1.1176 0.0008
2 14 2 -0.8951 -0.0006
2 14 4 0.7880 0.0002
2 14 6 -0.8424 -0.0002
2 14 8 0.6422 0.0001
2 14 10 -0.0302 -0.0012
2 14 12 -0.4537 0.0028
2 14 14 0.0087 -0.0021
2 14 16 1.1809 -0.0011
2 14 18 -1.5410 0.0024
2 14 20 -0.0109 -0.0002
2 14 22 2.1013 -0.0021
2 14 24 -2.3324 0.0026
2 14 26 0.5587 -0.0020
2 15 -19 -1.1796 0.0009
2 15 -17 0.7578 0.0020
2 15 -15 -0.6776 -0.0028
2 15 -13 1.1169 0.0012
2 15 -11 -1.3360 0.0010
2 15 -9 0.7697 -0.0018
2 15 -7 0.3236 0.0011
2 15 -5 -1.4227 -0.0004
2 15 -3 2.2319 0.0002
2 15 -1 -2.3746 0.0002
2 15 1 1.4871 -0.0004
2 15 3 -0.0009 -0.0009
2 15 5 -1.1021 0.0025
2 15 7 1.5942 -0.0016
2 15 9 -1.8967 -0.0009
2 15 11 1.6138 0.0010
2 15 13 0.0264 0.0018
2 15 15 -1.9807 -0.0028
2 15 17 1.9247 0.0005
2 15 19 0.2249 0.0006
2 16 -4 -0.4866 -0.0005
2 16 -2 0.2318 0.0015
2 16 0 -0.0424 -0.0007
2 16 2 -0.1250 -0.0012
2 16 4 0.5892 0.0015
3 1 -54 -0.1026 0.0101
3 1 -52 -0.2544 0.0006
3 1 -50 1.3184 -0.0085
3 1 -48 -1.2220 0.0034
3 1 -46 -0.0442 0.0075
3 1 -44 0.5754 -0.0083
3 1 -42 0.1420 -0.0046
3 1 -40 0.2038 0.0154
3 1 -38 -3.5228 -0.0092
3 1 -36 7.3696 -0.0053
3 1 -34 -6.8691 0.0095
3 1 -32 1.8243 -0.0033
3 1 -30 1.6998 -0.0006
3 1 -28 -0.1773 0.0019
3 1 -26 -1.5255 -0.0057
3 1 -24 -1.3023 0.0048
3 1 -22 4.1065 0.0066
3 1 -20 -0.8881 -0.0135
3 1 -18 -3.8688 0.0035
3 1 -16 1.7995 0.0097
3 1 -14 4.4817 -0.0099
3 1 -12 -5.0844 0.0041
3 1 -10 0.1202 -0.0004
3 1 -8 -1.9308 -0.0087
3 1 -6 17.7264 0.0207
3 1 -4 -36.2639 -0.0174
3 1 -2 35.0945 0.0034
3 1 0 -2.9687 -0.0043
3 1 4 64.8685 0.0017
3 1 6 -45.0336 -0.0399
3 1 8 3.6246 0.0508
3 1 12 -22.3385 -0.0154
3 1 14 11.1968 0.0202
3 1 16 -5.3710 -0.0086
3 1 18 4.5706 -0.0019
3 1 20 -3.2810 0.0095
3 1 22 1.1124 -0.0079
3 1 24 0.3875 -0.0072
3 1 26 -1.1476 0.0187
3 1 28 0.8940 -0.0124
3 1 30 0.4813 0.0018
3 1 32 -1.3858 -0.0006
3 1 34 0.6940 0.0003
3 1 36 0.4758 0.0027
3 1 38 -1.0642 0.0032
3 1 40 1.5043 -0.0116
3 1 42 -1.8838 0.0001
3 1 44 1.4727 0.0223
3 1 46 -0.4926 -0.0215
3 1 48 -0.0188 -0.0038
3 1 50 -0.0116 0.0179
3 1 52 -0.1148 -0.0067
3 1 54 0.4201 -0.0063
3 2 -53 -0.3558 -0.0019
3 2 -51 0.6608 0.0021
3 2 -49 -0.7545 0.0019
3 2 -47 1.1704 0.0009
3 2 -45 -2.0303 -0.0046
3 2 -43 2.4773 -0.0032
3 2 -41 -1.6381 0.0107
3 2 -39 -0.3470 -0.0009
3 2 -37 2.3700 -0.0124
3 2 -35 -3.1467 0.0064
3 2 -33 2.2234 0.0072
3 2 -31 -0.5168 -0.0049
3 2 -29 -0.3788 -0.0044
3 2 -27 -0.3521 0.0001
3 2 -25 1.8491 0.0087
3 2 -23 -2.0128 -0.0035
3 2 -21 -0.4101 -0.0050
3 2 -19 3.4286 -0.0005
3 2 -17 -3.0965 0.0101
3 2 -15 -1.0707 -0.0078
3 2 -13 4.6357 0.0009
3 2 -11 -5.2865 -0.0019
3 2 -9 7.1348 0.0057
3 2 -7 -12.0170 -0.0019
3 2 -5 11.1440 -0.0092
3 2 -3 4.5724 0.0216
3 2 -1 -27.3949 -0.0279
3 2 1 36.8308 0.0201
3 2 3 -22.8116 -0.0027
3 2 5 -3.1356 -0.0097
3 2 7 21.6091 0.0132
3 2 9 -23.6738 -0.0162
3 2 11 14.2358 0.0165
3 2 15 -2.7959 -0.0038
3 2 17 4.2164 0.0023
3 2 19 -3.6864 0.0020
3 2 21 2.2304 0.0023
3 2 23 0.1292 -0.0047
3 2 25 -1.5692 -0.0031
3 2 27 0.3296 0.0053
3 2 29 1.7458 0.0055
3 2 31 -1.5502 -0.0095
3 2 33 -0.3733 -0.0018
3 2 35 1.0622 0.0064
3 2 37 -0.0950 0.0051
3 2 39 -0.4976 -0.0100
3 2 41 0.2546 -0.0025
3 2 43 -0.5124 0.0104
3 2 45 1.1791 -0.0016
3 2 47 -0.6159 -0.0050
3 2 49 -1.2199 -0.0025
3 2 51 2.2035 0.0086
3 2 53 -1.1352 -0.0018
3 3 -52 -0.1150 0.0049
3 3 -50 1.0157 0.0093
3 3 -48 -1.2626 -0.0069
3 3 -46 0.6133 -0.0031
3 3 -44 0.5383 0.0043
3 3 -42 -1.5027 0.0015
3 3 -40 1.3715 -0.0030
3 3 -38 0.9320 -0.0001
3 3 -36 -5.0584 0.0002
3 3 -34 7.7624 0.0019
3 3 -32 -5.6379 -0.0001
3 3 -30 -0.2029 -0.0044
3 3 -28 4.8882 0.0043
3 3 -26 -5.4101 0.0004
3 3 -24 2.7206 -0.0016
3 3 -22 0.9343 -0.0032
3 3 -20 -3.2464 0.0052
3 3 -18 1.8469 0.0011
3 3 -16 2.8969 -0.0083
3 3 -14 -6.7613 0.0068
3 3 -12 6.8977 -0.0014
3 3 -10 -5.5050 0.0030
3 3 -8 5.0929 -0.0076
3 3 -6 -4.0148 0.0013
3 3 -4 0.1089 0.0134
3 3 -2 5.3522 -0.0176
3 3 0 -10.0283 0.0056
3 3 2 12.5151 0.0068
3 3 4 -10.7772 -0.0073
3 3 6 3.9303 0.0012
3 3 8 3.7213 0.0020
3 3 10 -6.0877 0.0003
3 3 12 3.0880 -0.0064
3 3 14 -0.0520 0.0098
3 3 16 0.1185 -0.0039
3 3 18 -1.9523 -0.0051
3 3 20 3.4819 0.0043
3 3 22 -3.5278 0.0035
3 3 24 1.4636 -0.0041
3 3 26 1.3663 -0.0019
3 3 28 -1.9894 0.0031
3 3 30 -0.2129 -0.0015
3 3 32 2.3843 0.0046
3 3 34 -2.2578 -0.0060
3 3 36 0.4897 -0.0009
3 3 38 1.4884 0.0045
3 3 40 -2.9049 0.0028
3 3 42 2.9057 -0.0074
3 3 44 -1.2120 0.0001
3 3 46 -0.6501 0.0059
3 3 48 0.9492 -0.0006
3 3 50 -0.0136 -0.0046
3 3 52 -0.6524 0.0001
3 4 -51 -2.4359 -0.0001
3 4 -49 2.0636 0.0029
3 4 -47 -1.2675 -0.0014
3 4 -45 0.8372 -0.0002
3 4 -43 -0.6299 0.0016
3 4 -41 0.4405 -0.0023
3 4 -39 -0.3147 -0.0002
3 4 -37 -0.2457 0.0033
3 4 -35 2.0133 -0.0018
3 4 -33 -4.6541 -0.0019
3 4 -31 6.4187 0.0015
3 4 -29 -5.5717 0.0004
3 4 -27 2.2209 0.0017
3 4 -25 1.4675 -0.0040
3 4 -23 -3.6031 0.0007
3 4 -21 4.4758 0.0046
3 4 -19 -4.3930 -0.0042
3 4 -17 1.3629 -0.0001
3 4 -15 4.9803 0.0021
3 4 -13 -9.0188 -0.0020
3 4 -11 5.1645 0.0028
3 4 -9 2.8235 -0.0025
3 4 -7 -6.1230 -0.0020
3 4 -5 3.7138 0.0078
3 4 -3 -2.4925 -0.0098
3 4 -1 5.0545 0.0068
3 4 1 -6.5413 0.0000
3 4 3 4.0021 -0.0081
3 4 5 -0.3486 0.0114
3 4 7 -1.7702 -0.0053
3 4 9 3.0590 -0.0058
3 4 11 -4.1773 0.0119
3 4 13 4.4358 -0.0087
3 4 15 -3.5767 -0.0008
3 4 17 1.7654 0.0096
3 4 19 0.6387 -0.0098
3 4 21 -1.9519 0.0008
3 4 23 0.7492 0.0062
3 4 25 1.1258 -0.0018
3 4 27 -0.8792 -0.0051
3 4 29 -0.5595 0.0029
3 4 31 0.4754 0.0024
3 4 33 0.4093 -0.0003
3 4 35 0.5237 -0.0029
3 4 37 -2.4751 -0.0006
3 4 39 2.3544 0.0025
3 4 41 -0.1789 0.0038
3 4 43 -1.0616 -0.0063
3 4 45 0.3479 -0.0021
3 4 47 0.2786 0.0084
3 4 49 0.5175 -0.0031
3 4 51 -1.4909 -0.0031
3 5 -50 -1.4908 -0.0029
3 5 -48 0.3659 0.0065
3 5 -46 1.7639 -0.0025
3 5 -44 -2.2365 0.0004
3 5 -42 0.5889 -0.0006
3 5 -40 0.7248 -0.0007
3 5 -38 -0.4129 0.0019
3 5 -36 0.3418 0.0005
3 5 -34 -1.8570 -0.0038
3 5 -32 2.8765 0.0033
3 5 -30 -1.1019 0.0010
3 5 -28 -1.7790 -0.0040
3 5 -26 1.8353 0.0014
3 5 -24 1.5812 0.0035
3 5 -22 -4.0441 -0.0040
3 5 -20 0.9041 -0.0003
3 5 -18 6.1654 0.0011
3 5 -16 -9.3474 0.0035
3 5 -14 3.7360 -0.0052
3 5 -12 5.1507 0.0003
3 5 -10 -7.1062 0.0026
3 5 -8 0.3811 0.0011
3 5 -6 5.9577 -0.0015
3 5 -4 -4.0976 -0.0078
3 5 -2 -3.1380 0.0159
3 5 0 7.6229 -0.0097
3 5 2 -6.4646 -0.0060
3 5 4 3.3280 0.0154
3 5 6 -1.4350 -0.0120
3 5 8 -0.3425 0.0032
3 5 10 3.6690 0.0011
3 5 12 -6.2863 -0.0001
3 5 14 4.5275 0.0008
3 5 16 0.5328 -0.0061
3 5 18 -3.2691 0.0088
3 5 20 0.9458 -0.0029
3 5 22 2.6046 -0.0043
3 5 24 -2.7873 0.0040
3 5 26 0.3264 0.0001
3 5 28 1.1900 -0.0000
3 5 30 -0.7797 -0.0012
3 5 32 -0.0964 -0.0020
3 5 34 0.7272 0.0049
3 5 36 -1.0941 -0.0010
3 5 38 0.5060 -0.0043
3 5 40 1.0887 0.0033
3 5 42 -2.0428 0.0011
3 5 44 1.3063 -0.0018
3 5 46 -0.1474 -0.0003
3 5 48 -0.0191 0.0009
3 5 50 -0.2568 0.0009
3 6 -49 -0.7042 -0.0076
3 6 -47 0.6285 0.0070
3 6 -45 -1.0950 -0.0022
3 6 -43 0.9626 0.0015
3 6 -41 0.2104 -0.0023
3 6 -39 -1.4169 0.0002
3 6 -37 1.9490 0.0014
3 6 -35 -2.4542 0.0007
3 6 -33 3.6022 -0.0025
3 6 -31 -4.5145 0.0010
3 6 -29 3.3074 0.0007
3 6 -27 0.3096 -0.0000
3 6 -25 -3.4295 -0.0002
3 6 -23 2.8968 -0.0012
3 6 -21 -0.1742 0.0007
3 6 -19 0.0884 0.0020
3 6 -17 -3.5072 -0.0022
3 6 -15 5.3019 -0.0017
3 6 -13 -1.8327 0.0048
3 6 -9 5.3117 -0.0029
3 6 -7 -2.2930 0.0059
3 6 -5 -2.0439 -0.0019
3 6 -3 3.8568 -0.0054
3 6 -1 -1.9936 0.0064
3 6 1 -0.9606 0.0015
3 6 3 1.2259 -0.0085
3 6 5 1.0402 0.0059
3 6 7 -1.6279 0.0014
3 6 9 -0.9887 -0.0046
3 6 11 2.8926 0.0032
3 6 13 -1.1543 -0.0019
3 6 15 -1.5741 0.0010
3 6 17 1.7503 0.0007
3 6 19 0.0892 -0.0019
3 6 21 -1.6047 0.0022
3 6 23 2.0451 -0.0018
3 6 25 -1.5078 0.0001
3 6 27 0.1805 0.0012
3 6 29 0.6916 0.0002
3 6 31 -0.0318 -0.0020
3 6 33 -0.7868 0.0003
3 6 35 -0.3401 0.0024
3 6 37 2.6855 -0.0021
3 6 39 -3.4958 0.0008
3 6 41 1.8935 -0.0009
3 6 43 0.2891 0.0005
3 6 45 -1.2916 -0.0006
3 6 47 1.2496 0.0052
3 6 49 -1.1504 -0.0088
3 7 -48 -0.1424 -0.0044
3 7 -46 -1.2082 0.0036
3 7 -44 1.5448 -0.0003
3 7 -42 -0.4268 -0.0014
3 7 -40 -0.2605 -0.0003
3 7 -38 -0.4344 0.0017
3 7 -36 0.9758 -0.0003
3 7 -34 0.0748 -0.0003
3 7 -32 -1.9128 -0.0022
3 7 -30 2.7337 0.0031
3 7 -28 -1.8622 0.0011
3 7 -26 0.2991 -0.0038
3 7 -24 0.2827 0.0001
3 7 -22 0.5557 0.0035
3 7 -20 -1.0498 -0.0007
3 7 -18 -0.6771 -0.0029
3 7 -16 3.5931 0.0006
3 7 -14 -4.5308 0.0038
3 7 -12 2.1887 -0.0034
3 7 -10 1.2659 -0.0016
3 7 -8 -2.9431 0.0065
3 7 -6 2.3549 -0.0066
3 7 -4 -1.3510 0.0010
3 7 -2 1.5033 0.0050
3 7 0 -2.1706 -0.0052
3 7 2 1.6865 0.0014
3 7 4 -0.0292 -0.0003
3 7 6 -1.2402 0.0011
3 7 8 1.5571 0.0010
3 7 10 -1.6211 -0.0036
3 7 12 1.2043 0.0014
3 7 14 0.3260 0.0028
3 7 16 -1.4306 -0.0034
3 7 18 0.0013 0.0011
3 7 20 2.5098 0.0010
3 7 22 -2.5999 -0.0028
3 7 24 0.2961 0.0035
3 7 26 1.0400 -0.0007
3 7 28 -0.3829 -0.0030
3 7 30 0.0472 0.0022
3 7 32 -0.9286 0.0021
3 7 34 1.1712 -0.0041
3 7 36 -0.0615 0.0020
3 7 38 -0.7156 0.0005
3 7 40 0.3901 -0.0003
3 7 42 -0.2681 -0.0024
3 7 44 0.8506 0.0047
3 7 46 -0.7697 -0.0025
3 7 48 -0.5124 -0.0048
3 8 -45 0.6509 0.0029
3 8 -43 -0.0879 -0.0056
3 8 -41 -1.2646 0.0066
3 8 -39 2.5206 -0.0022
3 8 -37 -2.4922 -0.0024
3 8 -35 1.1941 0.0013
3 8 -33 -0.0935 0.0019
3 8 -31 0.3889 -0.0015
3 8 -29 -1.1598 -0.0006
3 8 -27 0.3483 0.0008
3 8 -25 2.0011 -0.0000
3 8 -23 -3.1872 0.0008
3 8 -21 1.7074 -0.0021
3 8 -19 0.2019 0.0015
3 8 -17 0.2873 0.0014
3 8 -15 -2.4320 -0.0033
3 8 -13 3.0050 0.0014
3 8 -11 -0.7546 0.0016
3 8 -9 -2.0288 -0.0010
3 8 -7 2.5074 -0.0021
3 8 -5 -0.8979 0.0017
3 8 -3 0.1746 0.0026
3 8 -1 -1.8691 -0.0050
3 8 1 3.5800 0.0032
3 8 3 -2.4317 -0.0008
3 8 5 -0.4013 -0.0002
3 8 7 1.5856 0.0016
3 8 9 -0.9401 -0.0028
3 8 11 1.1028 0.0020
3 8 13 -2.4642 -0.0007
3 8 15 2.5349 0.0011
3 8 17 -0.5096 -0.0014
3 8 19 -1.3221 -0.0006
3 8 21 1.3454 0.0034
3 8 23 -0.7017 -0.0034
3 8 25 0.8102 -0.0002
3 8 27 -1.2105 0.0042
3 8 29 0.8377 -0.0041
3 8 31 0.1302 -0.0004
3 8 33 -0.6974 0.0039
3 8 35 0.5815 -0.0024
3 8 37 -0.4463 -0.0001
3 8 39 0.7010 -0.0004
3 8 41 -0.8565 0.0001
3 8 45 -0.1166 -0.0040
3 9 -44 -1.0752 0.0080
3 9 -42 0.5247 -0.0008
3 9 -40 0.0600 -0.0026
3 9 -38 -0.4086 0.0006
3 9 -36 0.9643 0.0003
3 9 -34 -1.3862 0.0013
3 9 -32 1.1400 -0.0011
3 9 -30 -0.9990 -0.0006
3 9 -28 1.6559 0.0003
3 9 -26 -1.7668 0.0015
3 9 -24 -0.1324 -0.0014
3 9 -22 2.5883 -0.0005
3 9 -20 -2.6931 0.0017
3 9 -18 0.3577 -0.0015
3 9 -16 1.1932 0.0000
3 9 -14 0.1872 0.0024
3 9 -12 -2.3995 -0.0037
3 9 -10 1.8840 0.0026
3 9 -8 1.1847 -0.0008
3 9 -6 -2.8722 -0.0009
3 9 -4 1.1564 0.0030
3 9 -2 1.1110 -0.0036
3 9 0 -0.6218 -0.0003
3 9 2 -1.5206 0.0049
3 9 4 1.8891 -0.0029
3 9 6 0.0932 -0.0046
3 9 8 -1.7063 0.0080
3 9 10 0.8167 -0.0036
3 9 12 1.6407 -0.0024
3 9 14 -2.7814 0.0040
3 9 16 0.8383 -0.0022
3 9 18 2.5235 0.0005
3 9 20 -3.6579 -0.0004
3 9 22 1.5279 0.0008
3 9 24 0.8082 -0.0003
3 9 26 -0.7187 -0.0010
3 9 28 -0.3543 0.0011
3 9 30 -0.0077 0.0008
3 9 32 1.0176 -0.0022
3 9 34 -0.5972 0.0012
3 9 36 -0.6425 0.0007
3 9 38 0.6229 -0.0007
3 9 40 0.4536 -0.0013
3 9 42 -0.6748 0.0033
3 9 44 -0.1690 -0.0030
3 10 -41 0.3576 -0.0022
3 10 -39 -0.3680 0.0029
3 10 -37 0.6694 -0.0003
3 10 -35 -0.6103 -0.0014
3 10 -33 0.0003 0.0002
3 10 -31 0.4518 0.0011
3 10 -29 -0.2448 -0.0004
3 10 -27 -0.2251 -0.0008
3 10 -25 0.2809 -0.0000
3 10 -23 0.4347 0.0018
3 10 -21 -1.7754 -0.0009
3 10 -19 2.8187 -0.0030
3 10 -17 -2.4014 0.0043
3 10 -15 0.6748 0.0002
3 10 -13 0.7805 -0.0055
3 10 -11 -1.0578 0.0054
3 10 -9 0.9486 -0.0010
3 10 -7 -1.3024 -0.0029
3 10 -5 1.7636 0.0044
3 10 -3 -1.6903 -0.0037
3 10 -1 1.0987 0.0012
3 10 1 -0.4103 0.0010
3 10 3 0.1420 -0.0011
3 10 5 -0.5393 0.0006
3 10 7 0.8490 -0.0014
3 10 9 0.0945 0.0017
3 10 11 -1.8846 0.0002
3 10 13 2.5212 -0.0029
3 10 15 -1.1667 0.0036
3 10 17 -0.4974 -0.0016
3 10 19 0.5401 -0.0015
3 10 21 0.6929 0.0028
3 10 23 -1.1448 -0.0010
3 10 25 -0.2997 -0.0012
3 10 27 2.2431 0.0009
3 10 29 -2.2667 0.0002
3 10 31 0.1328 0.0001
3 10 33 1.5927 0.0004
3 10 35 -1.0294 -0.0029
3 10 37 -0.4155 0.0031
3 10 39 0.5236 0.0004
3 10 41 0.3611 -0.0016
3 11 -38 -0.0089 -0.0003
3 11 -36 0.4931 -0.0015
3 11 -34 0.7238 -0.0001
3 11 -32 -1.5100 0.0028
3 11 -30 0.3018 -0.0030
3 11 -28 1.1254 0.0005
3 11 -26 -0.5437 0.0019
3 11 -24 -1.0267 -0.0015
3 11 -22 0.9334 -0.0012
3 11 -20 0.9445 0.0026
3 11 -18 -2.1815 -0.0009
3 11 -16 1.5950 -0.0008
3 11 -14 -0.5793 -0.0004
3 11 -12 0.3521 0.0024
3 11 -10 -0.2077 -0.0014
3 11 -8 -0.5842 -0.0017
3 11 -6 1.1627 0.0028
3 11 -4 -0.6698 -0.0009
3 11 -2 -0.0762 -0.0010
3 11 0 -0.0824 0.0011
3 11 2 0.6937 -0.0008
3 11 4 -0.4451 0.0008
3 11 6 -0.6992 -0.0005
3 11 8 1.2857 -0.0001
3 11 10 -0.3110 0.0002
3 11 12 -1.3702 0.0001
3 11 14 2.0202 0.0005
3 11 16 -1.1758 -0.0015
3 11 18 0.1013 0.0018
3 11 20 0.1780 -0.0011
3 11 22 -0.3062 -0.0004
3 11 24 1.1411 0.0020
3 11 26 -1.8577 -0.0019
3 11 28 1.1278 -0.0010
3 11 30 0.3593 0.0035
3 11 32 -0.5719 -0.0025
3 11 34 -0.6520 -0.0003
3 11 36 1.1713 0.0008
3 11 38 0.1185 0.0000
3 12 -35 -0.2390 0.0027
3 12 -33 -0.0682 -0.0026
3 12 -31 0.1788 -0.0007
3 12 -29 0.5093 0.0030
3 12 -27 -1.4250 -0.0021
3 12 -25 1.1637 -0.0002
3 12 -23 0.2067 0.0011
3 12 -21 -0.6990 -0.0002
3 12 -19 -0.5381 -0.0005
3 12 -17 1.5398 0.0004
3 12 -15 -0.5309 -0.0011
3 12 -13 -1.1889 0.0026
3 12 -11 1.3258 -0.0019
3 12 -9 -0.1001 -0.0020
3 12 -7 -0.4070 0.0045
3 12 -5 -0.4612 -0.0028
3 12 -3 1.2509 -0.0002
3 12 -1 -0.8482 0.0008
3 12 1 0.0707 -0.0001
3 12 3 -0.2432 -0.0003
3 12 5 1.1014 0.0008
3 12 7 -1.1811 -0.0015
3 12 9 0.0207 -0.0001
3 12 11 1.2933 0.0036
3 12 13 -1.8602 -0.0044
3 12 15 1.8419 0.0002
3 12 17 -1.4335 0.0043
3 12 19 0.5280 -0.0037
3 12 21 0.4382 -0.0003
3 12 23 -0.9166 0.0022
3 12 25 1.3353 -0.0003
3 12 27 -2.0336 -0.0016
3 12 29 1.8658 0.0002
3 12 31 -0.0244 0.0030
3 12 33 -1.8202 -0.0047
3 12 35 1.6930 0.0038
3 13 -30 -1.2724 -0.0019
3 13 -28 -1.9937 -0.0014
3 13 -26 3.2104 0.0024
3 13 -24 -0.5591 0.0005
3 13 -22 -2.1116 -0.0021
3 13 -20 1.1991 0.0000
3 13 -18 1.5541 0.0025
3 13 -16 -2.1984 -0.0033
3 13 -14 0.1755 0.0032
3 13 -12 1.7307 -0.0015
3 13 -10 -1.5139 -0.0021
3 13 -8 -0.1268 0.0041
3 13 -6 1.3659 -0.0015
3 13 -4 -1.2927 -0.0025
3 13 -2 0.3954 0.0032
3 13 0 0.3032 -0.0010
3 13 2 -0.3647 -0.0007
3 13 4 0.2133 0.0003
3 13 6 -0.4193 0.0013
3 13 8 0.9292 -0.0021
3 13 10 -1.0750 0.0003
3 13 12 0.3962 0.0031
3 13 14 0.4904 -0.0038
3 13 16 -0.3333 0.0003
3 13 18 -0.9133 0.0026
3 13 20 1.4620 -0.0013
3 13 22 -0.0275 -0.0013
3 13 24 -1.9592 0.0020
3 13 26 2.0469 -0.0028
3 13 28 -0.1989 0.0051
3 13 30 -1.1859 -0.0047
3 14 -25 -1.0348 0.0013
3 14 -23 0.6059 -0.0006
3 14 -21 0.4148 -0.0007
3 14 -19 -0.7689 0.0013
3 14 -17 0.3032 -0.0006
3 14 -15 -0.0451 -0.0007
3 14 -13 0.5009 0.0011
3 14 -11 -0.9460 -0.0014
3 14 -9 0.6803 0.0022
3 14 -7 -0.0906 -0.0022
3 14 -5 -0.1394 0.0002
3 14 -3 0.1609 0.0012
3 14 -1 -0.4562 0.0002
3 14 1 0.7847 -0.0019
3 14 3 -0.6291 0.0003
3 14 5 0.1319 0.0028
3 14 7 0.4376 -0.0028
3 14 9 -1.3045 0.0005
3 14 11 2.0485 -0.0001
3 14 13 -1.1254 0.0023
3 14 15 -1.6683 -0.0027
3 14 17 3.6372 0.0000
3 14 19 -2.4166 0.0015
3 14 21 -0.4702 0.0010
3 14 23 1.8122 -0.0033
3 14 25 -1.2338 0.0006
3 15 -18 0.1769 -0.0030
3 15 -16 0.3208 0.0043
3 15 -14 0.4795 -0.0034
3 15 -12 -0.9771 0.0013
3 15 -10 0.3383 0.0017
3 15 -8 0.7164 -0.0026
3 15 -6 -1.3125 0.0001
3 15 -4 1.2664 0.0016
3 15 -2 -0.6679 0.0002
3 15 0 -0.3018 -0.0021
3 15 2 0.9994 0.0021
3 15 4 -0.7031 -0.0017
3 15 6 -0.2593 0.0005
3 15 8 0.6138 0.0026
3 15 10 0.1322 -0.0036
3 15 12 -0.9917 -0.0005
3 15 14 1.1178 0.0053
3 15 16 -0.9382 -0.0045
3 15 18 0.8601 -0.0003
4 0 -52 1.1716 -0.0048
4 0 -50 0.7249 -0.0021
4 0 -48 -2.3522 0.0076
4 0 -46 2.2020 0.0002
4 0 -44 -1.1627 -0.0120
4 0 -42 0.7275 0.0044
4 0 -40 -0.3674 0.0165
4 0 -38 -2.0348 -0.0176
4 0 -36 6.2700 -0.0048
4 0 -34 -8.0092 0.0149
4 0 -32 4.2135 -0.0007
4 0 -30 0.9242 -0.0076
4 0 -28 -0.8613 -0.0013
4 0 -26 -3.0448 0.0023
4 0 -24 3.4062 0.0082
4 0 -22 0.8323 -0.0027
4 0 -20 -2.7588 -0.0166
4 0 -18 -0.1384 0.0158
4 0 -16 1.5996 0.0065
4 0 -14 1.9310 -0.0186
4 0 -12 -4.4527 0.0141
4 0 -10 0.5805 -0.0093
4 0 -8 3.3675 0.0029
4 0 -6 4.8884 0.0066
4 0 -4 -26.3537 -0.0009
4 0 -2 42.2785 -0.0085
4 0 0 -28.9278 -0.0229
4 0 2 -13.7348 0.0796
4 0 4 53.3334 -0.0732
4 0 6 -56.0603 -0.0171
4 0 8 24.2588 0.0886
4 0 10 8.9098 -0.0647
4 0 12 -19.7545 0.0016
4 0 14 13.9276 0.0169
4 0 16 -7.2085 0.0018
4 0 18 4.5603 -0.0106
4 0 20 -3.0553 0.0058
4 0 22 1.5171 -0.0032
4 0 24 -0.2966 -0.0021
4 0 26 -0.9361 0.0129
4 0 28 1.4725 -0.0154
4 0 30 -0.2632 0.0073
4 0 32 -1.3305 -0.0002
4 0 34 1.3332 -0.0032
4 0 36 -0.3968 0.0041
4 0 38 0.0578 0.0036
4 0 40 0.1252 -0.0146
4 0 42 -1.0547 0.0089
4 0 44 1.9448 0.0119
4 0 46 -1.7347 -0.0195
4 0 48 0.8023 0.0046
4 0 50 -0.0060 0.0090
4 0 52 -0.4726 -0.0062
4 1 -53 0.0622 -0.0037
4 1 -51 -0.2688 0.0038
4 1 -49 0.4493 0.0030
4 1 -47 -0.0912 0.0000
4 1 -45 -0.9636 -0.0093
4 1 -43 2.0522 0.0030
4 1 -41 -2.2127 0.0136
4 1 -39 1.0323 -0.0102
4 1 -37 0.9311 -0.0120
4 1 -35 -2.3504 0.0175
4 1 -33 2.0646 0.0015
4 1 -31 -0.2296 -0.0124
4 1 -29 -1.5868 0.0023
4 1 -27 1.7310 0.0042
4 1 -25 0.0081 0.0030
4 1 -23 -2.0428 -0.0040
4 1 -21 2.3179 -0.0056
4 1 -19 -0.5262 0.0052
4 1 -17 -1.3129 0.0086
4 1 -15 1.4034 -0.0147
4 1 -13 -0.4896 0.0058
4 1 -11 -0.2626 0.0033
4 1 -9 2.4587 -0.0022
4 1 -7 -7.7203 -0.0058
4 1 -5 11.9172 0.0113
4 1 -3 -7.3871 -0.0036
4 1 -1 -6.7130 -0.0167
4 1 1 20.2604 0.0294
4 1 5 9.9768 0.0022
4 1 7 5.3688 0.0063
4 1 9 -13.7739 -0.0105
4 1 11 12.1876 0.0161
4 1 13 -5.3168 -0.0122
4 1 15 -0.3685 -0.0010
4 1 17 2.3174 0.0052
4 1 19 -2.0509 0.0007
4 1 21 1.3143 0.0009
4 1 23 -0.3105 -0.0078
4 1 25 -0.6011 0.0028
4 1 27 0.3863 0.0068
4 1 29 0.7002 -0.0014
4 1 31 -1.0021 -0.0089
4 1 33 0.0741 0.0032
4 1 35 0.6660 0.0076
4 1 37 -0.4005 -0.0028
4 1 39 -0.0376 -0.0069
4 1 41 0.0555 0.0013
4 1 43 -0.2446 0.0091
4 1 45 0.7993 -0.0049
4 1 47 -0.7553 -0.0050
4 1 49 -0.3362 0.0024
4 1 51 1.3205 0.0058
4 1 53 -0.9960 -0.0036
4 2 -52 -0.0309 0.0080
4 2 -50 -0.1658 0.0049
4 2 -48 0.0787 -0.0108
4 2 -46 0.2738 0.0010
4 2 -44 -0.1575 0.0092
4 2 -42 -0.8438 -0.0038
4 2 -40 1.7339 -0.0075
4 2 -38 -0.3183 0.0058
4 2 -36 -4.1003 0.0045
4 2 -34 8.2101 -0.0048
4 2 -32 -7.5820 -0.0030
4 2 -30 2.6596 0.0019
4 2 -28 1.6406 0.0055
4 2 -26 -2.8642 -0.0029
4 2 -24 2.9331 -0.0052
4 2 -22 -2.5896 0.0006
4 2 -20 -0.0140 0.0120
4 2 -18 3.6981 -0.0113
4 2 -16 -3.5536 -0.0026
4 2 -14 -1.7663 0.0114
4 2 -12 7.2761 -0.0108
4 2 -10 -8.3724 0.0095
4 2 -8 6.4844 -0.0068
4 2 -6 -6.4213 -0.0000
4 2 -4 9.8096 0.0024
4 2 -2 -11.3933 0.0012
4 2 0 3.1247 0.0066
4 2 2 14.5482 -0.0279
4 2 4 -27.7845 0.0328
4 2 6 23.1520 -0.0064
4 2 8 -5.2415 -0.0198
4 2 10 -8.3539 0.0163
4 2 12 8.9472 -0.0024
4 2 14 -3.8043 0.0070
4 2 16 1.7581 -0.0184
4 2 18 -2.7460 0.0131
4 2 20 3.1859 0.0004
4 2 22 -2.3387 -0.0021
4 2 24 0.8195 -0.0023
4 2 26 0.9331 -0.0008
4 2 28 -1.4911 0.0061
4 2 30 -0.0630 -0.0055
4 2 32 1.9435 0.0040
4 2 34 -2.0265 -0.0048
4 2 36 0.8044 0.0029
4 2 38 0.2854 -0.0005
4 2 40 -1.1671 0.0032
4 2 42 1.9476 -0.0055
4 2 44 -1.8383 -0.0001
4 2 46 0.7135 0.0059
4 2 48 0.2212 -0.0025
4 2 50 -0.1871 -0.0026
4 2 52 -0.2645 -0.0007
4 3 -51 -1.4419 0.0003
4 3 -49 1.5472 -0.0042
4 3 -47 -1.4874 0.0026
4 3 -45 1.7469 0.0033
4 3 -43 -2.0345 -0.0015
4 3 -41 1.9117 -0.0062
4 3 -39 -1.2788 0.0042
4 3 -37 0.0568 0.0060
4 3 -35 1.6830 -0.0063
4 3 -33 -3.3002 -0.0030
4 3 -31 4.0135 0.0048
4 3 -29 -3.6225 0.0012
4 3 -27 2.5312 -0.0004
4 3 -25 -1.2544 -0.0055
4 3 -23 -0.2452 0.0033
4 3 -21 2.5067 0.0034
4 3 -19 -4.6783 -0.0026
4 3 -17 3.5145 -0.0020
4 3 -15 2.4745 0.0008
4 3 -13 -8.3462 0.0011
4 3 -11 7.4616 0.0040
4 3 -9 -1.4676 -0.0087
4 3 -7 -1.1187 0.0049
4 3 -5 -1.9241 0.0030
4 3 -3 2.4751 -0.0090
4 3 -1 5.1940 0.0123
4 3 1 -14.8143 -0.0090
4 3 3 16.1783 -0.0031
4 3 5 -7.6880 0.0123
4 3 7 -3.3753 -0.0071
4 3 9 9.4963 -0.0039
4 3 11 -8.8185 0.0084
4 3 13 4.7939 -0.0089
4 3 15 -1.8040 0.0093
4 3 17 0.7080 -0.0027
4 3 19 0.4788 -0.0091
4 3 21 -1.8609 0.0105
4 3 23 1.2530 -0.0006
4 3 25 1.0051 -0.0026
4 3 27 -1.5868 -0.0042
4 3 29 -0.2382 0.0049
4 3 31 1.3654 0.0018
4 3 33 -0.4240 -0.0015
4 3 35 -0.2358 -0.0042
4 3 37 -0.6513 0.0011
4 3 39 1.1321 0.0059
4 3 41 -0.1259 -0.0017
4 3 43 -0.4887 -0.0072
4 3 45 -0.4938 0.0037
4 3 47 1.2772 0.0070
4 3 49 -0.1760 -0.0075
4 3 51 -1.4979 -0.0004
4 4 -50 -1.2865 0.0052
4 4 -48 1.6305 0.0040
4 4 -46 -0.3457 -0.0041
4 4 -44 -1.2084 0.0008
4 4 -42 1.5529 0.0004
4 4 -40 -1.1011 -0.0020
4 4 -38 0.5994 0.0049
4 4 -36 0.7668 -0.0036
4 4 -34 -3.4465 -0.0027
4 4 -32 5.2059 0.0060
4 4 -30 -3.4682 -0.0011
4 4 -28 -0.7802 -0.0054
4 4 -26 3.6432 0.0045
4 4 -24 -2.6480 0.0013
4 4 -22 -0.6333 -0.0030
4 4 -20 2.0603 -0.0006
4 4 -18 0.7359 0.0023
4 4 -16 -4.9854 0.0009
4 4 -14 5.4233 -0.0031
4 4 -12 -1.4649 0.0018
4 4 -10 -1.2159 -0.0027
4 4 -8 -1.3784 0.0084
4 4 -6 5.4169 -0.0102
4 4 -4 -4.3850 0.0012
4 4 -2 -2.3190 0.0115
4 4 0 9.2065 -0.0155
4 4 2 -11.1345 0.0089
4 4 4 7.4925 0.0002
4 4 6 -1.5862 -0.0043
4 4 8 -2.5184 0.0027
4 4 10 3.3983 -0.0004
4 4 12 -2.7471 0.0029
4 4 14 2.1736 -0.0081
4 4 16 -1.3465 0.0062
4 4 18 0.2196 0.0037
4 4 20 -0.1958 -0.0086
4 4 22 1.4199 0.0015
4 4 24 -1.8363 0.0066
4 4 26 0.5729 -0.0050
4 4 28 0.5798 0.0001
4 4 30 -0.2951 0.0005
4 4 32 -0.5326 -0.0008
4 4 34 0.9552 0.0040
4 4 36 -1.0949 -0.0037
4 4 38 0.7017 -0.0014
4 4 40 0.7080 0.0028
4 4 42 -2.1394 0.0018
4 4 44 2.0007 -0.0043
4 4 46 -0.6009 0.0011
4 4 48 -0.3190 0.0016
4 4 50 0.1761 -0.0004
4 5 -49 -1.7915 0.0004
4 5 -47 1.3601 0.0032
4 5 -45 -1.2365 -0.0013
4 5 -43 0.9041 -0.0019
4 5 -41 -0.1610 0.0022
4 5 -39 -0.2879 0.0003
4 5 -37 0.2638 -0.0023
4 5 -35 -0.8070 0.0014
4 5 -33 2.7436 -0.0002
4 5 -31 -5.2387 0.0007
4 5 -29 6.1657 -0.0007
4 5 -27 -4.1212 -0.0009
4 5 -25 0.3399 0.0009
4 5 -23 2.3129 0.0015
4 5 -21 -2.9672 -0.0020
4 5 -19 3.4522 -0.0005
4 5 -17 -4.1661 0.0016
4 5 -13 2.2392 0.0001
4 5 -11 -5.7081 -0.0020
4 5 -9 4.0774 0.0013
4 5 -7 0.7576 0.0026
4 5 -5 -4.2255 -0.0045
4 5 -3 4.4082 0.0018
4 5 -1 -2.2131 0.0012
4 5 1 -0.4323 -0.0014
4 5 3 1.1195 0.0015
4 5 5 0.9726 -0.0033
4 5 7 -3.0307 0.0037
4 5 9 1.8467 -0.0007
4 5 11 1.5051 -0.0033
4 5 13 -3.4711 0.0052
4 5 15 2.9718 -0.0047
4 5 17 -1.3895 0.0016
4 5 19 -0.2215 0.0017
4 5 21 1.0271 -0.0004
4 5 23 -0.0806 -0.0044
4 5 25 -1.5928 0.0040
4 5 27 1.4527 0.0029
4 5 29 0.4644 -0.0058
4 5 31 -1.2704 0.0009
4 5 33 0.1194 0.0024
4 5 35 0.3902 0.0008
4 5 37 1.1587 -0.0036
4 5 39 -2.6310 0.0028
4 5 41 1.9823 -0.0027
4 5 43 -0.2608 0.0026
4 5 45 -0.5378 0.0012
4 5 47 0.4064 -0.0035
4 5 49 -0.5602 -0.0008
4 6 -48 -0.6143 0.0012
4 6 -46 -1.2981 0.0017
4 6 -44 2.5442 -0.0017
4 6 -42 -1.3314 -0.0002
4 6 -40 -0.7014 0.0015
4 6 -38 0.8873 -0.0007
4 6 -36 0.5477 -0.0003
4 6 -34 -1.1412 0.0008
4 6 -32 -0.0564 -0.0022
4 6 -30 1.3905 0.0036
4 6 -28 -1.1982 -0.0014
4 6 -26 0.1882 -0.0021
4 6 -24 -0.5216 0.0009
4 6 -22 2.4726 0.0028
4 6 -20 -2.9941 -0.0017
4 6 -18 -0.6217 -0.0027
4 6 -16 5.9461 0.0022
4 6 -14 -7.1461 0.0028
4 6 -12 2.3903 -0.0045
4 6 -10 3.3266 0.0013
4 6 -8 -4.3104 0.0016
4 6 -6 0.8252 -0.0023
4 6 -4 2.0694 0.0025
4 6 -2 -0.8073 -0.0028
4 6 0 -3.1493 0.0019
4 6 2 5.6473 0.0002
4 6 4 -4.6314 -0.0025
4 6 6 1.7105 0.0027
4 6 8 0.9341 0.0002
4 6 10 -3.0614 -0.0025
4 6 12 4.4732 -0.0000
4 6 14 -3.4398 0.0042
4 6 16 -0.1457 -0.0041
4 6 18 2.6691 0.0009
4 6 20 -1.3421 0.0001
4 6 22 -1.5060 0.0002
4 6 24 2.1216 0.0020
4 6 26 -0.7777 -0.0041
4 6 28 0.0152 0.0014
4 6 30 -0.0501 0.0026
4 6 32 -0.3816 -0.0015
4 6 34 0.8277 -0.0034
4 6 36 -0.2304 0.0048
4 6 38 -0.5615 -0.0012
4 6 40 0.2856 -0.0021
4 6 42 0.3405 0.0012
4 6 44 -0.1018 0.0020
4 6 46 -0.3936 -0.0029
4 6 48 -0.0036 -0.0003
4 7 -47 -0.4577 -0.0003
4 7 -45 1.4373 0.0008
4 7 -43 -1.6470 -0.0025
4 7 -41 0.1074 0.0055
4 7 -39 2.1449 -0.0045
4 7 -37 -3.2793 0.0003
4 7 -35 2.8298 0.0012
4 7 -33 -1.9890 0.0014
4 7 -31 1.9071 -0.0035
4 7 -29 -2.0170 0.0026
4 7 -27 0.6679 -0.0009
4 7 -25 2.0822 -0.0003
4 7 -23 -3.5539 0.0016
4 7 -21 1.9682 -0.0029
4 7 -19 0.3727 0.0024
4 7 -17 0.0906 0.0004
4 7 -15 -2.9802 -0.0023
4 7 -13 4.2813 0.0005
4 7 -11 -1.6610 0.0027
4 7 -9 -2.5881 -0.0018
4 7 -7 4.2122 -0.0032
4 7 -5 -1.7516 0.0054
4 7 -3 -1.6667 -0.0010
4 7 -1 1.8638 -0.0043
4 7 1 1.0241 0.0041
4 7 3 -2.7204 0.0001
4 7 5 1.0963 -0.0023
4 7 7 0.9036 0.0009
4 7 9 -0.4390 0.0016
4 7 11 -0.7547 -0.0027
4 7 13 -0.1007 0.0009
4 7 15 2.0322 0.0029
4 7 17 -2.2339 -0.0045
4 7 19 0.4049 0.0018
4 7 21 1.5671 0.0022
4 7 23 -2.4593 -0.0032
4 7 25 2.1979 0.0013
4 7 27 -0.9842 0.0012
4 7 29 -0.5058 -0.0031
4 7 31 1.1471 0.0031
4 7 33 -0.6497 -0.0005
4 7 35 0.0779 -0.0019
4 7 37 -0.4672 0.0018
4 7 39 1.4549 -0.0016
4 7 41 -1.7872 0.0013
4 7 43 0.9733 0.0022
4 7 45 0.1036 -0.0054
4 7 47 -0.4674 -0.0005
4 8 -46 0.6271 -0.0026
4 8 -44 -1.5475 0.0059
4 8 -42 1.3344 -0.0034
4 8 -40 -0.4369 0.0005
4 8 -38 -0.1017 -0.0006
4 8 -36 0.2488 0.0004
4 8 -34 -0.4197 0.0011
4 8 -32 0.7328 0.0003
4 8 -30 -1.3779 -0.0038
4 8 -28 2.2765 0.0025
4 8 -26 -2.3378 0.0030
4 8 -24 0.6836 -0.0042
4 8 -22 1.5263 -0.0008
4 8 -20 -2.1366 0.0040
4 8 -18 0.8551 -0.0017
4 8 -16 0.2363 -0.0016
4 8 -14 0.6959 0.0020
4 8 -12 -2.7421 -0.0012
4 8 -10 2.9917 0.0013
4 8 -8 -0.1759 -0.0026
4 8 -6 -3.1623 0.0032
4 8 -4 3.6366 0.0001
4 8 -2 -1.5623 -0.0061
4 8 0 0.1838 0.0074
4 8 2 -0.7399 -0.0014
4 8 4 1.2461 -0.0043
4 8 6 -0.2061 0.0036
4 8 8 -1.3750 -0.0004
4 8 10 1.8896 -0.0001
4 8 12 -0.8171 -0.0006
4 8 14 -1.1450 -0.0000
4 8 16 2.0770 0.0010
4 8 18 -0.3176 -0.0014
4 8 20 -2.6992 0.0014
4 8 22 3.3345 -0.0005
4 8 24 -0.8140 -0.0007
4 8 26 -1.4931 -0.0002
4 8 28 1.2446 0.0022
4 8 30 -0.1777 -0.0018
4 8 32 0.3612 -0.0010
4 8 34 -0.9150 0.0024
4 8 36 0.4546 -0.0015
4 8 38 0.2859 0.0008
4 8 40 -0.2895 -0.0021
4 8 42 0.2063 0.0048
4 8 44 -0.7122 -0.0070
4 8 46 0.9769 0.0060
4 9 -43 0.0927 0.0017
4 9 -41 0.8104 -0.0048
4 9 -39 -1.7875 0.0046
4 9 -37 2.0570 -0.0016
4 9 -35 -1.2686 0.0001
4 9 -33 0.0210 -0.0009
4 9 -31 0.5773 0.0012
4 9 -29 -0.1391 -0.0005
4 9 -27 -0.4937 -0.0003
4 9 -25 0.2937 0.0004
4 9 -23 0.7995 0.0004
4 9 -21 -2.0440 -0.0005
4 9 -19 2.6630 -0.0020
4 9 -17 -2.2898 0.0045
4 9 -15 1.2701 -0.0025
4 9 -13 -0.4595 -0.0025
4 9 -11 0.1757 0.0045
4 9 -9 0.1196 -0.0027
4 9 -7 -0.6350 0.0014
4 9 -5 0.8943 -0.0013
4 9 -3 -1.0451 0.0000
4 9 -1 1.8325 0.0020
4 9 1 -2.7715 -0.0031
4 9 3 2.4129 0.0034
4 9 5 -0.8605 -0.0025
4 9 7 -0.2522 -0.0003
4 9 9 0.5331 0.0026
4 9 11 -1.1281 -0.0016
4 9 13 2.1054 -0.0007
4 9 15 -2.0393 0.0012
4 9 17 0.5464 0.0000
4 9 19 0.8268 -0.0010
4 9 21 -0.7397 0.0013
4 9 23 -0.2167 -0.0006
4 9 25 0.4132 -0.0004
4 9 27 0.6629 -0.0001
4 9 29 -1.6059 0.0012
4 9 31 0.9086 0.0006
4 9 33 0.7366 -0.0033
4 9 35 -1.2602 0.0021
4 9 37 0.2936 0.0009
4 9 39 0.4556 0.0007
4 9 41 -0.0977 -0.0031
4 9 43 -0.3731 -0.0019
4 10 -40 -0.8404 -0.0024
4 10 -38 1.3105 -0.0011
4 10 -36 -1.5163 0.0012
4 10 -34 1.7831 -0.0006
4 10 -32 -1.2031 0.0003
4 10 -30 -0.3877 -0.0000
4 10 -28 1.1356 -0.0003
4 10 -26 0.1921 0.0005
4 10 -24 -1.7600 -0.0001
4 10 -22 0.9444 -0.0007
4 10 -20 1.7171 0.0008
4 10 -18 -3.0090 0.0006
4 10 -16 1.5440 -0.0014
4 10 -14 0.3453 -0.0004
4 10 -12 -0.2521 0.0033
4 10 -10 -0.7595 -0.0036
4 10 -8 0.3231 0.0008
4 10 -6 1.0619 0.0018
4 10 -4 -0.9703 -0.0024
4 10 -2 -0.5751 0.0015
4 10 0 0.9341 0.0003
4 10 2 0.8074 -0.0020
4 10 4 -2.2941 0.0020
4 10 6 1.4497 0.0006
4 10 8 0.7005 -0.0031
4 10 10 -1.6943 0.0020
4 10 12 0.6787 0.0013
4 10 14 0.9894 -0.0029
4 10 16 -1.4968 0.0012
4 10 18 0.4924 0.0017
4 10 20 0.7125 -0.0029
4 10 22 -0.9210 0.0019
4 10 24 0.5268 0.0005
4 10 26 -0.4800 -0.0026
4 10 28 0.5170 0.0028
4 10 30 0.1365 -0.0008
4 10 32 -0.8823 -0.0017
4 10 34 0.4642 0.0028
4 10 36 0.7034 -0.0024
4 10 38 -0.9285 0.0008
4 10 40 -0.0600 0.0016
4 11 -37 0.0484 0.0034
4 11 -35 0.3895 -0.0015
4 11 -33 -1.1237 -0.0005
4 11 -31 1.2163 0.0005
4 11 -29 -0.0693 0.0004
4 11 -27 -1.4517 -0.0001
4 11 -25 1.6087 -0.0009
4 11 -23 -0.2604 0.0004
4 11 -21 -0.3846 0.0014
4 11 -19 -1.1184 -0.0010
4 11 -17 2.8954 -0.0023
4 11 -15 -2.3043 0.0031
4 11 -13 -0.1568 0.0014
4 11 -11 1.7638 -0.0055
4 11 -9 -1.4671 0.0032
4 11 -7 0.6539 0.0024
4 11 -5 -0.5870 -0.0049
4 11 -3 0.9520 0.0029
4 11 -1 -0.8454 0.0003
4 11 1 0.1484 -0.0024
4 11 3 0.2180 0.0026
4 11 5 0.5855 -0.0012
4 11 7 -1.8727 -0.0007
4 11 9 1.8822 0.0012
4 11 11 -0.0768 0.0000
4 11 13 -2.0327 -0.0007
4 11 15 2.7751 -0.0010
4 11 17 -1.9663 0.0030
4 11 19 0.5481 -0.0021
4 11 21 0.3634 -0.0007
4 11 23 -0.3076 0.0010
4 11 25 0.1449 0.0016
4 11 27 -1.0036 -0.0024
4 11 29 2.0944 -0.0003
4 11 31 -1.4382 0.0027
4 11 33 -0.7024 -0.0028
4 11 35 1.7166 0.0023
4 11 37 -0.6956 -0.0013
4 12 -34 0.7088 0.0004
4 12 -32 1.1976 0.0007
4 12 -30 -1.6015 0.0001
4 12 -28 -0.6135 -0.0017
4 12 -26 2.2857 0.0003
4 12 -24 -0.9125 0.0028
4 12 -22 -1.3709 -0.0026
4 12 -20 1.1149 -0.0005
4 12 -18 1.3265 0.0019
4 12 -16 -2.7251 -0.0009
4 12 -14 1.6927 0.0011
4 12 -12 0.1744 -0.0026
4 12 -10 -1.1543 0.0020
4 12 -8 1.0876 0.0009
4 12 -6 -0.4868 -0.0027
4 12 -4 -0.1969 0.0017
4 12 -2 0.4392 -0.0000
4 12 0 -0.0360 -0.0002
4 12 2 -0.4023 -0.0005
4 12 4 0.1879 0.0002
4 12 6 0.3433 0.0018
4 12 8 -0.2165 -0.0040
4 12 10 -0.6632 0.0039
4 12 12 1.1126 -0.0010
4 12 14 -0.3005 -0.0019
4 12 16 -0.7639 0.0019
4 12 18 0.4395 -0.0002
4 12 20 0.9706 -0.0001
4 12 22 -1.3214 -0.0007
4 12 24 -0.2386 -0.0001
4 12 26 1.7800 0.0012
4 12 28 -1.2670 0.0010
4 12 30 -0.5265 -0.0052
4 12 32 1.1722 0.0055
4 12 34 0.0081 -0.0011
4 13 -29 0.3559 -0.0012
4 13 -27 0.3672 0.0015
4 13 -25 -1.2725 -0.0003
4 13 -23 0.9973 -0.0008
4 13 -21 0.0740 0.0002
4 13 -19 -0.3844 0.0011
4 13 -17 -0.3457 -0.0013
4 13 -15 0.7755 0.0004
4 13 -13 -0.1102 -0.0001
4 13 -11 -0.7584 0.0001
4 13 -9 0.6920 0.0015
4 13 -7 0.0681 -0.0033
4 13 -5 -0.3803 0.0020
4 13 -3 -0.1361 0.0010
4 13 -1 0.6936 -0.0008
4 13 1 -0.6181 -0.0021
4 13 3 0.2409 0.0027
4 13 5 -0.1722 -0.0005
4 13 7 0.4854 -0.0006
4 13 9 -1.0283 -0.0000
4 13 11 1.5371 -0.0011
4 13 13 -1.0912 0.0037
4 13 15 -1.0390 -0.0036
4 13 17 3.4849 -0.0001
4 13 19 -3.6656 0.0026
4 13 21 1.3319 -0.0011
4 13 23 0.9454 -0.0013
4 13 25 -1.5626 0.0009
4 13 27 1.5764 0.0013
4 13 29 -1.8036 -0.0012
4 14 -24 1.8582 0.0004
4 14 -22 0.8690 0.0042
4 14 -20 -1.9506 -0.0035
4 14 -18 0.4885 -0.0005
4 14 -16 1.1525 0.0030
4 14 -14 -0.9684 -0.0038
4 14 -12 -0.5020 0.0031
4 14 -10 1.5609 -0.0000
4 14 -8 -1.2567 -0.0024
4 14 -6 -0.1867 0.0007
4 14 -4 1.7201 0.0027
4 14 -2 -2.1318 -0.0032
4 14 0 1.0769 0.0013
4 14 2 0.4330 0.0007
4 14 4 -1.0163 -0.0024
4 14 6 0.5106 0.0027
4 14 8 -0.1067 0.0002
4 14 10 0.5923 -0.0029
4 14 12 -1.1352 0.0006
4 14 14 0.6968 0.0039
4 14 16 0.0494 -0.0037
4 14 18 0.2143 -0.0007
4 14 20 -0.9293 0.0031
4 14 22 0.3196 -0.0025
4 14 24 1.4699 0.0018
4 15 -15 1.4981 0.0020
4 15 -13 -0.5545 -0.0027
4 15 -11 0.0423 0.0040
4 15 -9 -0.3758 -0.0045
4 15 -7 0.7131 0.0030
4 15 -5 -0.4719 0.0003
4 15 -3 -0.1240 -0.0028
4 15 -1 0.7203 0.0020
4 15 1 -1.0674 0.0011
4 15 3 0.9587 -0.0016
4 15 5 -0.5427 -0.0023
4 15 7 0.0733 0.0053
4 15 9 0.7453 -0.0021
4 15 11 -1.9768 -0.0033
4 15 13 2.2477 0.0029
4 15 15 -0.2862 0.0025
5 1 -52 -1.8540 0.0039
5 1 -50 0.5002 -0.0012
5 1 -48 1.3326 -0.0064
5 1 -46 -2.0863 0.0038
5 1 -44 1.6709 0.0087
5 1 -42 -1.1277 -0.0084
5 1 -40 1.0965 -0.0101
5 1 -38 -0.4183 0.0173
5 1 -36 -2.6179 0.0016
5 1 -34 6.6424 -0.0161
5 1 -32 -7.3288 0.0041
5 1 -30 3.4002 0.0091
5 1 -28 0.6406 -0.0012
5 1 -26 -0.8594 -0.0061
5 1 -24 -0.7095 -0.0041
5 1 -22 0.6922 0.0078
5 1 -20 -0.2514 0.0088
5 1 -18 1.7185 -0.0193
5 1 -16 -2.9967 0.0069
5 1 -14 0.5247 0.0074
5 1 -12 4.2090 -0.0101
5 1 -10 -5.8048 0.0130
5 1 -8 2.8257 -0.0158
5 1 -6 -1.6489 0.0088
5 1 -4 9.4360 -0.0075
5 1 -2 -21.9666 0.0219
5 1 0 22.8858 -0.0137
5 1 2 -2.2653 -0.0422
5 1 4 -26.1075 0.0867
5 1 6 36.4941 -0.0522
5 1 8 -21.4244 -0.0228
5 1 10 -0.7414 0.0467
5 1 12 10.6218 -0.0136
5 1 14 -8.1082 -0.0052
5 1 16 3.8375 -0.0142
5 1 18 -2.6420 0.0276
5 1 20 2.6184 -0.0128
5 1 22 -2.1706 -0.0030
5 1 24 1.1084 0.0028
5 1 26 0.6909 -0.0005
5 1 28 -2.0607 0.0040
5 1 30 1.3220 -0.0047
5 1 32 0.6864 0.0006
5 1 34 -1.5810 0.0012
5 1 36 1.0927 0.0018
5 1 38 -0.6876 -0.0061
5 1 40 0.5756 0.0085
5 1 42 0.0649 -0.0053
5 1 44 -0.9739 -0.0021
5 1 46 1.2142 0.0049
5 1 48 -0.7885 0.0001
5 1 50 0.3414 -0.0035
5 1 52 -0.0710 -0.0016
5 2 -51 0.0639 -0.0050
5 2 -49 -0.4463 -0.0048
5 2 -47 0.2976 0.0077
5 2 -45 0.8722 0.0038
5 2 -43 -2.4520 -0.0095
5 2 -41 3.4002 -0.0022
5 2 -39 -3.0578 0.0101
5 2 -37 1.2317 0.0013
5 2 -35 1.4792 -0.0118
5 2 -33 -3.4414 0.0035
5 2 -31 3.1927 0.0068
5 2 -29 -1.0989 -0.0024
5 2 -27 -0.8390 -0.0033
5 2 -25 0.9796 -0.0020
5 2 -23 0.2637 0.0053
5 2 -21 -0.8093 0.0013
5 2 -19 -0.4532 -0.0045
5 2 -17 1.5795 -0.0018
5 2 -15 0.0984 0.0049
5 2 -13 -3.3403 -0.0003
5 2 -11 3.8893 -0.0021
5 2 -9 -1.3628 -0.0005
5 2 -7 1.0563 0.0035
5 2 -5 -5.6229 -0.0080
5 2 -3 8.9271 0.0115
5 2 -1 -3.2199 -0.0034
5 2 1 -9.5947 -0.0110
5 2 3 18.6864 0.0115
5 2 5 -15.9768 0.0006
5 2 7 4.0388 -0.0032
5 2 9 7.4296 -0.0054
5 2 11 -10.9539 0.0060
5 2 13 7.0502 0.0003
5 2 15 -1.7229 0.0027
5 2 17 -0.7671 -0.0082
5 2 19 1.1327 0.0005
5 2 21 -1.3163 0.0093
5 2 23 1.0083 -0.0040
5 2 25 0.3010 -0.0045
5 2 27 -1.0914 0.0003
5 2 29 0.2841 0.0052
5 2 31 0.6331 -0.0001
5 2 33 -0.2763 -0.0028
5 2 35 -0.2961 -0.0042
5 2 37 -0.0542 0.0060
5 2 39 0.3576 0.0031
5 2 41 0.2724 -0.0060
5 2 43 -0.5959 -0.0025
5 2 45 -0.5047 0.0057
5 2 47 1.6392 0.0018
5 2 49 -0.9366 -0.0058
5 2 51 -0.8666 0.0015
5 3 -50 -0.1051 0.0045
5 3 -48 0.8180 0.0032
5 3 -46 -1.2488 -0.0049
5 3 -44 0.8882 0.0002
5 3 -42 0.1123 0.0011
5 3 -40 -1.4409 0.0020
5 3 -38 2.2124 0.0000
5 3 -36 -0.7174 -0.0067
5 3 -34 -3.3349 0.0051
5 3 -32 6.9638 0.0047
5 3 -30 -6.6540 -0.0063
5 3 -28 2.5060 -0.0036
5 3 -26 2.1683 0.0082
5 3 -24 -4.4643 -0.0010
5 3 -22 3.6393 -0.0038
5 3 -20 -0.8211 -0.0008
5 3 -18 -1.5621 0.0046
5 3 -16 1.5330 -0.0022
5 3 -14 0.4212 0.0010
5 3 -12 -2.4495 -0.0017
5 3 -10 4.0710 -0.0025
5 3 -8 -5.8722 0.0090
5 3 -6 7.3436 -0.0086
5 3 -4 -7.0007 0.0048
5 3 -2 3.6594 -0.0060
5 3 0 3.1233 0.0066
5 3 2 -11.3478 0.0042
5 3 4 15.2841 -0.0180
5 3 6 -10.4326 0.0175
5 3 8 0.5108 -0.0060
5 3 10 5.5443 0.0015
5 3 12 -4.3752 -0.0042
5 3 14 0.9193 -0.0012
5 3 16 -0.0566 0.0132
5 3 18 1.2347 -0.0132
5 3 20 -2.0779 0.0003
5 3 22 2.0036 0.0054
5 3 24 -1.1760 0.0027
5 3 26 -0.1933 -0.0085
5 3 28 0.9903 0.0038
5 3 30 -0.3572 0.0012
5 3 32 -0.7473 -0.0007
5 3 34 1.0817 0.0007
5 3 36 -0.9196 -0.0031
5 3 38 0.7809 0.0023
5 3 40 -0.1806 0.0008
5 3 42 -0.9728 -0.0001
5 3 44 1.5452 -0.0037
5 3 46 -0.9065 0.0046
5 3 48 -0.0260 -0.0024
5 3 50 0.2420 0.0008
5 4 -51 1.6854 -0.0019
5 4 -49 -2.0055 0.0048
5 4 -47 2.0588 -0.0042
5 4 -45 -2.1194 -0.0000
5 4 -43 1.7788 0.0008
5 4 -41 -1.0602 0.0034
5 4 -39 0.7905 -0.0035
5 4 -37 -1.0707 -0.0026
5 4 -35 0.7269 0.0042
5 4 -33 1.0842 0.0011
5 4 -31 -3.6999 -0.0033
5 4 -29 5.6002 0.0005
5 4 -27 -5.6356 -0.0005
5 4 -25 3.8048 0.0022
5 4 -23 -1.0321 0.0015
5 4 -21 -2.0401 -0.0053
5 4 -19 5.1133 0.0004
5 4 -17 -6.3647 0.0061
5 4 -15 2.9459 -0.0034
5 4 -13 4.2516 -0.0027
5 4 -11 -8.9771 0.0013
5 4 -9 6.4241 0.0031
5 4 -7 0.3903 -0.0015
5 4 -5 -4.6775 -0.0033
5 4 -3 4.2317 0.0058
5 4 -1 -2.1502 -0.0065
5 4 1 1.3340 0.0043
5 4 3 -1.9205 0.0052
5 4 5 2.7484 -0.0156
5 4 7 -2.5972 0.0143
5 4 9 0.9283 -0.0026
5 4 13 -2.7369 0.0074
5 4 15 3.1008 -0.0096
5 4 17 -2.6233 0.0104
5 4 19 0.9035 -0.0036
5 4 21 1.3724 -0.0030
5 4 23 -1.8132 -0.0009
5 4 25 -0.1870 0.0066
5 4 27 1.7747 -0.0015
5 4 29 -0.8659 -0.0070
5 4 31 -0.7013 0.0055
5 4 33 0.6403 0.0008
5 4 35 0.1086 -0.0004
5 4 37 0.2581 -0.0030
5 4 39 -1.0609 0.0026
5 4 41 0.7985 -0.0026
5 4 43 -0.0610 0.0056
5 4 45 0.2797 -0.0039
5 4 47 -1.0045 -0.0038
5 4 49 0.7044 0.0075
5 4 51 0.5293 -0.0038
5 5 -50 1.1734 -0.0078
5 5 -48 -1.6342 0.0054
5 5 -46 0.4339 -0.0006
5 5 -44 1.4296 -0.0026
5 5 -42 -1.8227 0.0019
5 5 -40 0.5879 0.0020
5 5 -38 0.3719 -0.0049
5 5 -36 -0.0620 0.0043
5 5 -34 -0.3835 -0.0012
5 5 -32 -0.2051 -0.0018
5 5 -30 1.1517 0.0028
5 5 -28 -0.9240 -0.0013
5 5 -26 -0.4636 -0.0007
5 5 -24 0.8828 0.0005
5 5 -22 1.1476 0.0014
5 5 -20 -3.3423 -0.0017
5 5 -18 1.5441 -0.0001
5 5 -16 4.1062 0.0012
5 5 -14 -7.6769 -0.0009
5 5 -12 4.6754 0.0005
5 5 -10 1.6043 0.0006
5 5 -8 -4.1292 -0.0039
5 5 -6 0.8588 0.0060
5 5 -4 3.5394 -0.0027
5 5 -2 -3.6708 -0.0039
5 5 0 -1.1250 0.0069
5 5 2 6.7142 -0.0040
5 5 4 -8.3880 -0.0005
5 5 6 5.3410 0.0013
5 5 8 -0.7881 0.0015
5 5 10 -2.2929 -0.0034
5 5 12 3.6380 0.0001
5 5 14 -3.5867 0.0058
5 5 16 1.7546 -0.0071
5 5 18 0.8251 0.0021
5 5 20 -1.5612 0.0024
5 5 22 -0.0443 -0.0010
5 5 24 1.5509 -0.0016
5 5 26 -1.4560 -0.0001
5 5 28 0.8646 0.0027
5 5 30 -0.6651 -0.0006
5 5 32 0.2646 -0.0026
5 5 34 0.3426 0.0007
5 5 36 -0.2492 0.0037
5 5 38 -0.2877 -0.0035
5 5 40 0.0581 -0.0003
5 5 42 0.7826 0.0014
5 5 44 -0.9166 0.0007
5 5 46 0.2015 -0.0009
5 5 48 0.2344 -0.0016
5 6 -47 -0.4303 0.0026
5 6 -45 1.1936 -0.0016
5 6 -43 -1.8653 0.0025
5 6 -41 1.1533 -0.0014
5 6 -39 0.4928 -0.0011
5 6 -37 -1.6843 0.0019
5 6 -35 2.0126 -0.0003
5 6 -33 -2.2678 0.0000
5 6 -31 3.1047 -0.0023
5 6 -29 -3.9089 0.0037
5 6 -27 3.1786 -0.0019
5 6 -25 -0.5575 0.0004
5 6 -23 -1.9367 -0.0012
5 6 -21 2.1860 0.0008
5 6 -19 -1.1136 0.0023
5 6 -17 1.3904 -0.0035
5 6 -15 -3.1615 0.0009
5 6 -13 3.6051 0.0007
5 6 -11 -1.0497 0.0011
5 6 -9 -2.6168 -0.0020
5 6 -7 4.0858 -0.0008
5 6 -5 -2.0150 0.0034
5 6 -3 -1.5957 -0.0024
5 6 -1 3.0968 0.0000
5 6 1 -1.1656 0.0008
5 6 3 -1.2820 -0.0003
5 6 5 0.8922 -0.0004
5 6 7 1.3449 0.0005
5 6 9 -1.8100 0.0013
5 6 11 -0.1968 -0.0046
5 6 13 1.9052 0.0050
5 6 15 -1.5253 0.0001
5 6 17 0.1191 -0.0055
5 6 19 0.6856 0.0050
5 6 21 -0.3219 -0.0011
5 6 23 -0.9961 0.0003
5 6 25 2.2605 -0.0015
5 6 27 -1.9940 0.0006
5 6 29 0.0576 0.0009
5 6 31 1.6585 0.0009
5 6 33 -1.5208 -0.0029
5 6 35 0.2732 0.0010
5 6 37 0.1633 0.0023
5 6 39 0.7121 -0.0034
5 6 41 -1.6201 0.0029
5 6 43 1.4357 -0.0006
5 6 45 -0.5175 -0.0040
5 6 47 -0.1368 0.0049
5 7 -46 0.2664 0.0040
5 7 -44 -1.5359 0.0002
5 7 -42 1.7169 -0.0013
5 7 -40 -0.6138 0.0002
5 7 -38 -0.4025 -0.0011
5 7 -36 0.2670 0.0022
5 7 -34 0.6777 0.0002
5 7 -32 -1.1666 -0.0019
5 7 -30 0.2647 -0.0016
5 7 -28 1.4267 0.0045
5 7 -26 -2.1257 -0.0010
5 7 -24 1.1693 -0.0031
5 7 -22 -0.0835 0.0007
5 7 -20 0.2346 0.0035
5 7 -18 -0.6515 -0.0022
5 7 -16 -0.3228 -0.0013
5 7 -14 2.3942 0.0015
5 7 -12 -3.7573 -0.0002
5 7 -10 3.1806 0.0009
5 7 -8 -0.8514 -0.0032
5 7 -6 -1.7744 0.0047
5 7 -4 2.8466 -0.0030
5 7 -2 -2.0967 -0.0028
5 7 0 1.4070 0.0088
5 7 2 -2.1037 -0.0090
5 7 4 2.9202 0.0032
5 7 6 -2.0959 0.0032
5 7 8 -0.1374 -0.0069
5 7 10 2.3882 0.0075
5 7 12 -3.4860 -0.0043
5 7 14 2.4382 -0.0011
5 7 16 0.4738 0.0039
5 7 18 -2.4657 -0.0034
5 7 20 1.1537 0.0030
5 7 22 1.6103 -0.0032
5 7 24 -2.1323 0.0012
5 7 26 0.3551 0.0015
5 7 28 0.7170 -0.0008
5 7 30 -0.1451 -0.0017
5 7 32 -0.2678 0.0015
5 7 34 -0.2804 0.0012
5 7 36 0.7471 -0.0022
5 7 38 -0.6737 0.0008
5 7 40 0.5483 -0.0000
5 7 42 -0.2555 0.0019
5 7 44 -0.5466 -0.0051
5 7 46 1.1445 0.0065
5 8 -45 -0.6776 0.0044
5 8 -43 1.4069 -0.0005
5 8 -41 -0.5919 -0.0039
5 8 -39 -1.5439 0.0046
5 8 -37 3.2168 -0.0016
5 8 -35 -3.0639 -0.0005
5 8 -33 1.5668 -0.0002
5 8 -31 -0.3879 0.0016
5 8 -29 0.4370 -0.0026
5 8 -27 -0.8669 0.0030
5 8 -25 0.2942 -0.0019
5 8 -23 1.2922 -0.0003
5 8 -21 -2.5521 0.0017
5 8 -19 2.5563 -0.0018
5 8 -17 -1.7467 0.0021
5 8 -15 1.1752 -0.0021
5 8 -13 -1.2746 0.0016
5 8 -11 1.3579 -0.0013
5 8 -9 -0.4784 0.0005
5 8 -7 -0.9219 0.0025
5 8 -5 1.1554 -0.0062
5 8 -3 0.0337 0.0064
5 8 -1 -0.4758 -0.0024
5 8 1 -1.1718 -0.0024
5 8 3 2.9935 0.0052
5 8 5 -2.6783 -0.0048
5 8 7 0.9489 0.0016
5 8 9 0.1183 0.0007
5 8 11 -0.4125 0.0005
5 8 13 1.1057 -0.0020
5 8 15 -2.0483 -0.0002
5 8 17 1.9766 0.0035
5 8 19 -0.5988 -0.0031
5 8 21 -0.9679 0.0003
5 8 23 1.5948 0.0013
5 8 25 -1.2827 -0.0011
5 8 27 0.8410 -0.0001
5 8 29 -0.6150 0.0020
5 8 31 0.0925 -0.0022
5 8 33 0.8449 -0.0007
5 8 35 -1.2527 0.0024
5 8 37 0.6290 -0.0004
5 8 39 0.0331 -0.0000
5 8 41 0.1455 -0.0037
5 8 43 -0.5207 0.0032
5 8 45 0.3145 0.0050
5 9 -42 -1.3583 0.0053
5 9 -40 0.7707 -0.0034
5 9 -38 0.2443 0.0010
5 9 -36 -1.3944 0.0007
5 9 -34 2.0520 -0.0019
5 9 -32 -1.3411 0.0009
5 9 -30 -0.2635 0.0025
5 9 -28 0.7355 -0.0041
5 9 -26 0.8333 0.0013
5 9 -24 -2.5001 0.0021
5 9 -22 1.7395 -0.0016
5 9 -20 1.1552 -0.0012
5 9 -18 -3.1631 0.0025
5 9 -16 2.2328 -0.0013
5 9 -14 0.0017 -0.0011
5 9 -12 -0.3784 0.0029
5 9 -10 -1.2163 -0.0029
5 9 -8 1.6237 0.0014
5 9 -6 0.5324 -0.0005
5 9 -4 -2.3937 0.0001
5 9 -2 1.3487 0.0016
5 9 0 0.7953 -0.0032
5 9 2 -0.7991 0.0017
5 9 4 -1.0851 0.0013
5 9 6 2.0443 -0.0013
5 9 8 -0.9703 -0.0014
5 9 10 -0.6938 0.0020
5 9 12 1.2945 0.0006
5 9 14 -0.4536 -0.0031
5 9 16 -0.8946 0.0029
5 9 18 1.1436 -0.0009
5 9 20 0.2898 -0.0014
5 9 22 -1.8554 0.0028
5 9 24 1.7405 -0.0028
5 9 26 -0.3664 0.0015
5 9 28 -0.5542 0.0002
5 9 30 0.6367 -0.0014
5 9 32 -0.6749 0.0008
5 9 34 0.7527 0.0018
5 9 36 -0.4135 -0.0038
5 9 38 -0.0368 0.0022
5 9 40 0.0495 0.0024
5 9 42 0.0731 -0.0065
5 10 -39 0.8073 0.0004
5 10 -37 -0.9735 0.0033
5 10 -35 0.9055 -0.0054
5 10 -33 -0.9348 0.0045
5 10 -31 0.8628 -0.0014
5 10 -29 -0.1838 -0.0006
5 10 -27 -0.8247 0.0005
5 10 -25 1.0088 -0.0007
5 10 -23 -0.1042 0.0011
5 10 -21 -0.2502 0.0004
5 10 -19 -1.2861 -0.0015
5 10 -17 3.2741 -0.0013
5 10 -15 -3.1920 0.0046
5 10 -13 1.0862 -0.0022
5 10 -11 0.6851 -0.0036
5 10 -9 -0.9256 0.0052
5 10 -7 0.5658 -0.0014
5 10 -5 -0.5565 -0.0024
5 10 -3 0.8727 0.0031
5 10 -1 -1.2384 -0.0012
5 10 1 1.3191 -0.0013
5 10 3 -0.8246 0.0024
5 10 5 0.2859 -0.0018
5 10 7 -0.5902 0.0010
5 10 9 1.2957 -0.0007
5 10 11 -0.9451 -0.0001
5 10 13 -0.6694 0.0018
5 10 15 2.0698 -0.0031
5 10 17 -2.0047 0.0029
5 10 19 0.6903 -0.0009
5 10 21 0.5999 -0.0023
5 10 23 -0.6702 0.0033
5 10 25 -0.2296 -0.0004
5 10 27 0.4054 -0.0022
5 10 29 0.7920 0.0007
5 10 31 -1.5229 0.0013
5 10 33 0.2939 0.0004
5 10 35 1.3120 -0.0023
5 10 37 -1.1027 0.0012
5 10 39 -0.2083 -0.0010
5 11 -36 1.2674 0.0009
5 11 -34 -1.3064 0.0023
5 11 -32 1.7248 -0.0021
5 11 -30 -0.9614 0.0015
5 11 -28 -1.0690 -0.0012
5 11 -26 1.9632 -0.0008
5 11 -24 -0.2742 0.0034
5 11 -22 -1.8256 -0.0024
5 11 -20 1.2904 -0.0009
5 11 -18 1.4311 0.0012
5 11 -16 -3.0434 0.0017
5 11 -14 2.0411 -0.0021
5 11 -12 -0.2440 -0.0015
5 11 -10 -0.4858 0.0043
5 11 -8 0.4922 -0.0033
5 11 -6 -0.5395 0.0004
5 11 -4 0.2344 0.0016
5 11 -2 0.5293 -0.0023
5 11 0 -0.5869 0.0021
5 11 2 -0.5946 -0.0018
5 11 4 1.5947 0.0014
5 11 6 -1.0384 -0.0005
5 11 8 -0.2767 -0.0011
5 11 10 0.6562 0.0030
5 11 12 -0.0432 -0.0039
5 11 14 -0.2187 0.0030
5 11 16 -0.2642 -0.0007
5 11 18 0.4017 -0.0013
5 11 20 0.3730 0.0021
5 11 22 -0.9666 -0.0021
5 11 24 0.2591 0.0010
5 11 26 1.0553 0.0018
5 11 28 -1.2871 -0.0041
5 11 30 0.0692 0.0025
5 11 32 1.1133 0.0022
5 11 34 -0.8814 -0.0056
5 11 36 -0.2829 0.0053
5 12 -33 0.0960 -0.0007
5 12 -31 -1.2584 -0.0009
5 12 -29 1.4380 0.0001
5 12 -27 0.0394 0.0009
5 12 -25 -1.6112 -0.0001
5 12 -23 1.4357 -0.0012
5 12 -21 -0.1185 0.0004
5 12 -19 -0.1482 0.0022
5 12 -17 -1.0831 -0.0024
5 12 -15 1.9416 -0.0002
5 12 -13 -1.1078 0.0015
5 12 -11 -0.5066 0.0002
5 12 -9 1.3003 -0.0009
5 12 -7 -0.8738 -0.0016
5 12 -5 0.0252 0.0032
5 12 -3 0.3449 -0.0011
5 12 -1 -0.0844 -0.0015
5 12 1 -0.2563 0.0016
5 12 3 0.3439 -0.0004
5 12 5 -0.5841 -0.0003
5 12 7 1.3107 0.0014
5 12 9 -2.0197 -0.0022
5 12 11 1.9479 0.0005
5 12 13 -0.8141 0.0028
5 12 15 -1.1751 -0.0032
5 12 17 3.1021 -0.0001
5 12 19 -3.3972 0.0026
5 12 21 1.6021 -0.0015
5 12 23 0.4458 0.0003
5 12 25 -0.9526 -0.0018
5 12 27 0.7157 0.0032
5 12 29 -1.2220 -0.0004
5 12 31 1.6684 -0.0045
5 12 33 -0.5909 0.0061
5 13 -28 -0.1315 0.0001
5 13 -26 -1.4749 -0.0013
5 13 -24 1.6040 -0.0018
5 13 -22 0.1757 0.0049
5 13 -20 -1.4260 -0.0031
5 13 -18 0.4683 -0.0003
5 13 -16 1.4572 0.0012
5 13 -14 -2.2149 -0.0013
5 13 -12 1.2104 0.0021
5 13 -10 0.6537 -0.0013
5 13 -8 -2.0236 -0.0011
5 13 -6 1.7999 0.0018
5 13 -4 -0.0291 -0.0001
5 13 -2 -1.7066 -0.0014
5 13 0 1.7806 0.0015
5 13 2 -0.4764 -0.0012
5 13 4 -0.4350 0.0001
5 13 6 0.1537 0.0011
5 13 8 0.1034 -0.0003
5 13 10 0.8866 -0.0016
5 13 12 -2.1228 0.0010
5 13 14 1.5688 0.0016
5 13 16 0.5486 -0.0016
5 13 18 -1.5694 -0.0017
5 13 20 0.2800 0.0037
5 13 22 1.0963 -0.0020
5 13 24 -0.2841 0.0003
5 13 26 -1.5465 -0.0006
5 13 28 1.6896 -0.0005
5 14 -23 -0.8978 -0.0018
5 14 -21 1.0496 0.0016
5 14 -19 -0.2941 -0.0010
5 14 -17 -0.7018 0.0008
5 14 -15 0.7979 -0.0012
5 14 -13 0.0369 0.0010
5 14 -11 -0.6135 0.0007
5 14 -9 0.2277 -0.0036
5 14 -7 0.4318 0.0055
5 14 -5 -0.5072 -0.0037
5 14 -3 0.1434 -0.0003
5 14 -1 0.0967 0.0013
5 14 1 -0.1212 0.0022
5 14 3 0.1458 -0.0043
5 14 5 -0.2767 0.0004
5 14 7 0.3506 0.0049
5 14 9 0.2223 -0.0042
5 14 11 -1.8013 -0.0010
5 14 13 3.1187 0.0033
5 14 15 -1.9602 -0.0006
5 14 17 -1.5629 -0.0024
5 14 19 4.1037 0.0024
5 14 21 -3.1442 -0.0013
5 15 -12 -0.0973 -0.0013
5 15 -10 0.0518 0.0011
5 15 -8 0.5473 -0.0008
5 15 -6 -1.0353 0.0022
5 15 -4 0.4181 -0.0043
5 15 -2 1.0959 0.0035
5 15 0 -1.9063 -0.0007
5 15 2 0.9944 -0.0014
5 15 4 0.5019 0.0030
5 15 6 -0.7032 -0.0044
5 15 8 -0.3166 0.0024
5 15 10 0.6659 0.0023
5 15 12 0.4242 -0.0030
6 0 -50 2.3651 -0.0049
6 0 -48 0.3305 0.0026
6 0 -46 -2.7423 0.0027
6 0 -44 3.4566 0.0028
6 0 -42 -2.5321 -0.0084
6 0 -40 1.2157 -0.0055
6 0 -38 -0.2864 0.0216
6 0 -36 -1.3090 -0.0081
6 0 -34 4.3342 -0.0191
6 0 -32 -6.4118 0.0175
6 0 -30 4.5570 0.0056
6 0 -28 -0.1957 -0.0092
6 0 -26 -2.1167 -0.0038
6 0 -24 0.8063 0.0002
6 0 -22 1.6033 0.0117
6 0 -20 -3.1039 -0.0018
6 0 -18 4.0256 -0.0160
6 0 -16 -4.1795 0.0114
6 0 -14 1.8963 0.0010
6 0 -12 2.7011 0.0020
6 0 -10 -5.7234 -0.0023
6 0 -8 3.5667 -0.0148
6 0 -6 0.5285 0.0242
6 0 -4 2.4566 -0.0188
6 0 -2 -14.9818 0.0271
6 0 0 24.1448 -0.0360
6 0 2 -14.0961 -0.0075
6 0 4 -11.5296 0.0810
6 0 6 29.6944 -0.0875
6 0 8 -24.7951 0.0115
6 0 10 6.0718 0.0448
6 0 12 7.1760 -0.0226
6 0 14 -8.3230 -0.0142
6 0 16 4.2328 0.0028
6 0 18 -1.5859 0.0254
6 0 20 1.2339 -0.0223
6 0 22 -1.8001 0.0015
6 0 24 1.8704 0.0055
6 0 26 -0.3685 -0.0019
6 0 32 -0.8779 -0.0017
6 0 34 -0.4145 0.0071
6 0 36 0.5714 -0.0057
6 0 38 -0.5461 -0.0023
6 0 40 0.8406 0.0093
6 0 42 -0.8263 -0.0066
6 0 44 0.3417 -0.0035
6 0 46 0.0618 0.0064
6 0 48 -0.2356 0.0032
6 0 50 0.3992 -0.0102
6 1 -51 0.1888 -0.0074
6 1 -49 -0.9271 0.0030
6 1 -47 1.3292 0.0057
6 1 -45 -0.7320 -0.0015
6 1 -43 -0.6865 -0.0077
6 1 -41 2.1104 0.0018
6 1 -39 -2.7549 0.0113
6 1 -37 2.0833 -0.0066
6 1 -35 -0.1056 -0.0116
6 1 -33 -2.0998 0.0142
6 1 -31 2.8482 0.0010
6 1 -29 -1.4296 -0.0077
6 1 -27 -0.9991 -0.0006
6 1 -25 2.4222 0.0043
6 1 -23 -1.8774 0.0016
6 1 -21 0.3085 -0.0020
6 1 -19 0.6428 -0.0037
6 1 -17 -0.6518 0.0011
6 1 -15 0.8346 0.0085
6 1 -13 -1.5851 -0.0099
6 1 -11 1.5937 -0.0006
6 1 -9 -0.2161 0.0118
6 1 -7 -0.4946 -0.0124
6 1 -5 -1.6930 -0.0022
6 1 -3 5.1264 0.0202
6 1 -1 -5.1894 -0.0176
6 1 1 -0.0852 -0.0070
6 1 3 6.9845 0.0203
6 1 5 -9.6596 -0.0037
6 1 7 5.9961 -0.0138
6 1 9 0.6017 0.0067
6 1 11 -4.8713 0.0064
6 1 13 4.6077 -0.0042
6 1 15 -1.8334 -0.0008
6 1 17 -0.3688 -0.0032
6 1 19 1.0142 0.0031
6 1 21 -0.8661 0.0045
6 1 23 0.4651 -0.0027
6 1 25 0.0994 -0.0073
6 1 27 -0.4016 0.0060
6 1 29 0.1555 0.0039
6 1 31 0.0987 -0.0035
6 1 33 0.0849 -0.0037
6 1 35 -0.1868 0.0011
6 1 37 -0.2033 0.0054
6 1 39 0.3826 -0.0022
6 1 41 0.2428 -0.0033
6 1 43 -0.8391 -0.0001
6 1 45 0.3394 0.0041
6 1 47 0.7224 -0.0005
6 1 49 -0.9072 -0.0018
6 1 51 0.0299 -0.0017
6 2 -50 -0.3501 -0.0006
6 2 -48 -0.6094 0.0026
6 2 -46 0.8168 -0.0026
6 2 -44 -0.2753 -0.0040
6 2 -42 -0.2501 0.0061
6 2 -40 -0.1751 0.0051
6 2 -38 1.3987 -0.0135
6 2 -36 -1.3573 0.0025
6 2 -34 -1.6563 0.0115
6 2 -32 5.8134 -0.0058
6 2 -30 -7.1865 -0.0067
6 2 -28 4.5149 0.0027
6 2 -26 -0.2780 0.0073
6 2 -24 -2.7021 -0.0027
6 2 -22 3.3842 -0.0060
6 2 -20 -1.8246 0.0007
6 2 -18 -1.0907 0.0073
6 2 -16 3.3374 -0.0033
6 2 -14 -2.9789 -0.0007
6 2 -12 -0.0121 -0.0042
6 2 -10 3.5694 0.0034
6 2 -8 -5.3247 0.0072
6 2 -6 5.3375 -0.0093
6 2 -4 -6.5349 0.0026
6 2 -2 9.8622 -0.0092
6 2 0 -9.8018 0.0240
6 2 2 0.2873 -0.0128
6 2 4 14.0909 -0.0237
6 2 6 -20.0600 0.0393
6 2 8 11.9499 -0.0159
6 2 10 0.8576 -0.0075
6 2 12 -6.5578 0.0010
6 2 14 4.3655 0.0110
6 2 16 -1.0895 -0.0002
6 2 18 0.5638 -0.0167
6 2 20 -1.6330 0.0129
6 2 22 2.3705 0.0019
6 2 24 -1.8549 -0.0038
6 2 26 0.0717 -0.0044
6 2 28 1.6135 0.0057
6 2 30 -1.6308 -0.0007
6 2 32 0.4197 0.0009
6 2 34 0.3813 -0.0043
6 2 36 -0.4882 0.0019
6 2 38 0.6958 0.0042
6 2 40 -0.9245 -0.0049
6 2 42 0.5541 0.0002
6 2 44 0.1025 0.0019
6 2 46 -0.2962 0.0016
6 2 48 0.1116 -0.0057
6 2 50 -0.0967 0.0056
6 3 -49 -0.1825 0.0013
6 3 -47 0.4246 -0.0091
6 3 -45 -1.3234 0.0044
6 3 -43 2.2449 0.0050
6 3 -41 -2.5765 -0.0034
6 3 -39 2.6745 -0.0034
6 3 -37 -2.6868 0.0009
6 3 -35 1.7651 0.0055
6 3 -33 0.4741 -0.0024
6 3 -31 -2.8418 -0.0043
6 3 -29 3.8407 0.0025
6 3 -27 -3.3167 0.0017
6 3 -25 2.2988 0.0005
6 3 -23 -1.4884 -0.0018
6 3 -21 0.2384 -0.0029
6 3 -19 2.3396 0.0033
6 3 -17 -4.8523 0.0042
6 3 -15 3.7992 -0.0068
6 3 -13 1.7692 0.0006
6 3 -11 -7.2327 0.0030
6 3 -9 7.1440 -0.0010
6 3 -7 -2.2668 0.0012
6 3 -5 -1.5221 -0.0021
6 3 -3 1.1478 -0.0015
6 3 -1 0.3638 0.0019
6 3 1 0.9567 0.0048
6 3 3 -4.6150 -0.0040
6 3 5 6.7131 -0.0103
6 3 7 -4.7424 0.0176
6 3 9 0.1667 -0.0056
6 3 11 3.3743 -0.0065
6 3 13 -3.9002 0.0043
6 3 15 2.5767 -0.0017
6 3 17 -1.2544 0.0082
6 3 19 0.0505 -0.0092
6 3 21 1.3723 0.0001
6 3 23 -1.9472 0.0023
6 3 25 0.8185 0.0060
6 3 27 0.6604 -0.0074
6 3 29 -0.8401 -0.0021
6 3 31 0.2949 0.0063
6 3 33 -0.3060 -0.0015
6 3 35 0.4421 -0.0000
6 3 37 0.1299 -0.0031
6 3 39 -0.5450 0.0024
6 3 41 -0.2047 -0.0000
6 3 43 0.9832 0.0030
6 3 45 -0.1359 -0.0058
6 3 47 -1.5539 0.0011
6 3 49 1.8144 0.0052
6 4 -50 0.4664 -0.0020
6 4 -48 -1.0845 0.0019
6 4 -46 1.4316 0.0008
6 4 -44 -1.0912 -0.0029
6 4 -42 0.4443 0.0033
6 4 -40 0.1662 -0.0020
6 4 -38 -0.8061 -0.0019
6 4 -36 1.1606 0.0062
6 4 -34 -0.4620 -0.0055
6 4 -32 -1.3353 -0.0006
6 4 -30 2.9872 0.0039
6 4 -28 -2.9061 -0.0000
6 4 -26 0.7086 -0.0041
6 4 -24 1.8633 0.0024
6 4 -22 -2.1390 0.0007
6 4 -20 -0.1698 -0.0010
6 4 -18 1.7361 0.0017
6 4 -16 0.2410 -0.0033
6 4 -14 -3.6723 0.0004
6 4 -12 4.2153 0.0060
6 4 -10 -1.4765 -0.0061
6 4 -8 -0.6331 -0.0021
6 4 -6 -0.6395 0.0074
6 4 -4 3.8050 -0.0032
6 4 -2 -5.1356 -0.0031
6 4 2 4.5713 0.0036
6 4 4 -9.7426 -0.0059
6 4 6 8.9640 0.0017
6 4 8 -3.3054 0.0047
6 4 10 -1.7898 -0.0081
6 4 12 3.0548 0.0065
6 4 14 -1.8442 -0.0008
6 4 16 0.5025 -0.0051
6 4 18 0.1703 0.0053
6 4 20 0.0114 0.0003
6 4 22 -0.9060 -0.0037
6 4 24 1.4800 -0.0000
6 4 26 -1.0950 0.0040
6 4 28 0.6006 -0.0014
6 4 30 -0.6808 -0.0021
6 4 32 0.6397 -0.0004
6 4 34 -0.0608 0.0040
6 4 36 -0.2235 -0.0015
6 4 38 -0.1189 -0.0025
6 4 40 0.1483 0.0012
6 4 42 0.5213 0.0015
6 4 44 -0.9382 0.0000
6 4 46 0.4908 -0.0020
6 4 48 0.1795 -0.0004
6 5 -47 -1.3394 0.0027
6 5 -45 1.8288 -0.0025
6 5 -43 -2.1717 0.0030
6 5 -41 1.5183 -0.0044
6 5 -39 -0.4596 0.0032
6 5 -37 0.0789 0.0008
6 5 -35 -0.1958 -0.0022
6 5 -33 -0.3147 -0.0005
6 5 -31 1.9504 0.0016
6 5 -29 -3.9240 0.0004
6 5 -27 4.7766 -0.0001
6 5 -25 -3.7200 -0.0011
6 5 -23 1.5843 -0.0024
6 5 -21 0.1952 0.0065
6 5 -19 -1.5114 -0.0023
6 5 -17 3.1176 -0.0056
6 5 -15 -4.2497 0.0063
6 5 -13 2.9104 -0.0013
6 5 -11 0.8556 -0.0003
6 5 -9 -4.0367 -0.0013
6 5 -7 3.9233 0.0007
6 5 -5 -0.9387 0.0013
6 5 -3 -2.2024 -0.0025
6 5 -1 3.0927 0.0048
6 5 1 -1.4863 -0.0071
6 5 3 -0.5236 0.0033
6 5 5 0.5482 0.0050
6 5 7 1.3366 -0.0081
6 5 9 -2.6623 0.0045
6 5 11 1.6763 -0.0030
6 5 13 0.7819 0.0056
6 5 15 -2.6809 -0.0042
6 5 17 2.8022 -0.0028
6 5 19 -1.3151 0.0064
6 5 21 -0.4233 -0.0040
6 5 23 0.7797 0.0031
6 5 25 0.4044 -0.0058
6 5 27 -1.3979 0.0048
6 5 29 0.7950 0.0006
6 5 31 0.6215 -0.0023
6 5 33 -1.1782 -0.0015
6 5 35 0.6069 0.0028
6 5 37 0.0294 0.0006
6 5 39 -0.0500 -0.0035
6 5 41 -0.2702 0.0038
6 5 43 0.5375 -0.0037
6 5 45 -0.7358 0.0018
6 5 47 0.8328 0.0023
6 6 -46 -0.8663 0.0051
6 6 -44 -0.5375 -0.0022
6 6 -42 1.5124 -0.0002
6 6 -40 -1.1487 -0.0008
6 6 -38 -0.0824 0.0016
6 6 -36 0.8137 0.0001
6 6 -34 -0.0998 -0.0003
6 6 -32 -1.3710 -0.0024
6 6 -30 1.7481 0.0026
6 6 -28 -0.4742 0.0010
6 6 -26 -0.6581 -0.0030
6 6 -24 0.3025 0.0010
6 6 -22 0.0268 0.0003
6 6 -20 1.3365 0.0010
6 6 -18 -2.6143 -0.0018
6 6 -16 0.9184 0.0012
6 6 -14 2.8445 -0.0007
6 6 -12 -4.8099 -0.0003
6 6 -10 3.3433 0.0023
6 6 -8 -0.4781 -0.0031
6 6 -6 -1.2562 0.0020
6 6 -4 1.1114 -0.0016
6 6 -2 0.0023 0.0018
6 6 0 -0.2442 0.0005
6 6 2 -1.5578 -0.0057
6 6 4 4.1553 0.0084
6 6 6 -4.9897 -0.0046
6 6 8 3.1537 -0.0040
6 6 10 0.1376 0.0100
6 6 12 -3.1883 -0.0079
6 6 14 4.3243 0.0001
6 6 16 -2.4474 0.0049
6 6 18 -0.9811 -0.0038
6 6 20 2.5172 0.0018
6 6 22 -1.0352 -0.0030
6 6 24 -0.8790 0.0039
6 6 26 1.1044 -0.0009
6 6 28 -0.6271 -0.0027
6 6 30 0.7920 0.0019
6 6 32 -1.0209 0.0009
6 6 34 0.5592 -0.0009
6 6 36 0.1431 -0.0016
6 6 38 -0.6975 0.0016
6 6 40 1.2505 0.0008
6 6 42 -1.3951 -0.0008
6 6 44 0.5533 -0.0023
6 6 46 0.6229 0.0034
6 7 -45 0.2229 0.0057
6 7 -43 1.1915 -0.0042
6 7 -41 -1.7742 0.0006
6 7 -39 0.5018 0.0016
6 7 -37 1.5868 -0.0002
6 7 -35 -2.7617 -0.0020
6 7 -33 2.5426 0.0019
6 7 -31 -1.9644 0.0005
6 7 -29 2.0402 -0.0030
6 7 -27 -2.3045 0.0040
6 7 -25 1.4437 -0.0033
6 7 -23 0.6305 0.0016
6 7 -21 -2.3096 0.0003
6 7 -19 2.3394 -0.0014
6 7 -17 -1.4307 0.0012
6 7 -15 1.1794 -0.0008
6 7 -13 -1.9625 0.0022
6 7 -11 2.4526 -0.0046
6 7 -9 -1.2013 0.0044
6 7 -7 -1.2966 -0.0001
6 7 -5 2.5805 -0.0047
6 7 -3 -1.1260 0.0061
6 7 -1 -1.2896 -0.0045
6 7 1 1.6989 0.0014
6 7 3 0.0594 0.0019
6 7 5 -1.4867 -0.0028
6 7 7 1.2247 0.0001
6 7 9 -0.4193 0.0017
6 7 11 0.2728 0.0015
6 7 13 -0.3606 -0.0058
6 7 15 -0.1547 0.0040
6 7 17 1.0372 0.0022
6 7 19 -1.2680 -0.0048
6 7 21 0.3136 0.0021
6 7 23 1.1894 0.0008
6 7 25 -2.0854 -0.0012
6 7 27 1.9173 0.0007
6 7 29 -1.0623 0.0006
6 7 31 -0.1043 -0.0026
6 7 33 1.2586 0.0026
6 7 35 -1.6511 -0.0003
6 7 37 0.8909 -0.0006
6 7 39 0.0589 -0.0004
6 7 41 -0.0418 -0.0009
6 7 43 -0.5535 0.0033
6 7 45 0.6003 -0.0002
6 8 -44 0.3676 0.0023
6 8 -42 -0.7001 -0.0005
6 8 -40 0.9068 0.0004
6 8 -38 -0.6006 0.0005
6 8 -36 -0.2996 -0.0019
6 8 -34 0.8956 0.0005
6 8 -32 -0.1909 0.0020
6 8 -30 -1.0546 -0.0006
6 8 -28 0.8955 -0.0032
6 8 -26 0.9387 0.0028
6 8 -24 -2.4046 0.0011
6 8 -22 1.8568 -0.0018
6 8 -20 0.0441 -0.0016
6 8 -18 -1.4495 0.0033
6 8 -16 1.2912 -0.0014
6 8 -14 -0.2302 -0.0006
6 8 -12 0.1468 0.0013
6 8 -10 -1.8288 -0.0018
6 8 -8 3.1391 0.0024
6 8 -6 -1.4406 -0.0033
6 8 -4 -2.1262 0.0039
6 8 -2 3.6101 -0.0015
6 8 0 -1.8188 -0.0040
6 8 2 -0.2656 0.0074
6 8 4 0.1923 -0.0052
6 8 6 1.0147 0.0012
6 8 8 -1.3093 0.0006
6 8 10 0.2884 -0.0016
6 8 12 1.1235 0.0031
6 8 14 -1.6725 -0.0033
6 8 16 0.6013 0.0022
6 8 18 1.0994 -0.0016
6 8 20 -1.2530 0.0010
6 8 22 -0.4977 0.0009
6 8 24 1.8858 -0.0030
6 8 26 -1.3212 0.0033
6 8 28 -0.0245 -0.0026
6 8 30 0.4950 0.0016
6 8 32 -0.2123 -0.0001
6 8 34 0.0673 -0.0005
6 8 36 -0.2866 -0.0015
6 8 38 0.7187 0.0040
6 8 40 -1.1093 -0.0027
6 8 42 0.9128 -0.0027
6 8 44 -0.0239 0.0073
6 9 -41 0.4637 -0.0022
6 9 -39 0.8056 0.0013
6 9 -37 -2.1904 -0.0008
6 9 -35 2.5149 -0.0017
6 9 -33 -1.7217 0.0041
6 9 -31 0.6411 -0.0025
6 9 -29 0.0718 -0.0004
6 9 -27 -0.2656 -0.0004
6 9 -25 -0.0381 0.0024
6 9 -23 0.4798 -0.0009
6 9 -21 -0.1049 -0.0015
6 9 -19 -1.5667 0.0007
6 9 -17 3.2513 0.0005
6 9 -15 -3.1245 0.0013
6 9 -13 1.4260 -0.0031
6 9 -11 -0.1605 0.0020
6 9 -9 0.1386 0.0004
6 9 -7 -0.3012 -0.0018
6 9 -5 -0.0004 0.0022
6 9 -3 0.2836 -0.0019
6 9 -1 -0.4987 0.0010
6 9 1 1.1025 -0.0005
6 9 3 -1.6815 0.0002
6 9 5 1.4717 0.0002
6 9 7 -0.8590 0.0005
6 9 9 0.6729 -0.0018
6 9 11 -0.6518 0.0007
6 9 13 0.0229 0.0025
6 9 15 1.0835 -0.0041
6 9 17 -1.7414 0.0026
6 9 19 1.2469 -0.0004
6 9 21 0.1458 -0.0015
6 9 23 -1.1659 0.0031
6 9 25 0.8430 -0.0025
6 9 27 -0.0305 0.0002
6 9 29 0.2008 -0.0002
6 9 31 -0.8297 0.0019
6 9 33 0.2173 -0.0003
6 9 35 1.2523 -0.0032
6 9 37 -1.4806 0.0024
6 9 39 0.2292 0.0006
6 9 41 0.5948 0.0016
6 10 -38 0.0020 -0.0049
6 10 -36 1.0526 0.0028
6 10 -34 -2.4119 0.0015
6 10 -32 2.8644 -0.0033
6 10 -30 -1.2270 0.0020
6 10 -28 -1.3987 0.0001
6 10 -26 2.1893 -0.0020
6 10 -24 -0.0563 0.0031
6 10 -22 -2.5587 -0.0018
6 10 -20 2.3752 -0.0009
6 10 -18 0.6062 0.0009
6 10 -16 -2.9828 0.0021
6 10 -14 2.3625 -0.0033
6 10 -12 -0.3271 0.0005
6 10 -10 -0.3442 0.0028
6 10 -8 -0.2478 -0.0030
6 10 -6 0.1683 0.0017
6 10 -4 0.5425 -0.0009
6 10 -2 -0.2068 0.0001
6 10 0 -0.9449 0.0013
6 10 2 0.8261 -0.0020
6 10 4 0.8404 0.0014
6 10 6 -1.8820 -0.0012
6 10 8 1.1169 0.0022
6 10 10 0.1275 -0.0019
6 10 12 -0.4815 -0.0012
6 10 14 0.2779 0.0044
6 10 16 -0.1775 -0.0042
6 10 18 -0.0344 0.0012
6 10 20 0.4807 0.0011
6 10 22 -0.4829 -0.0018
6 10 24 -0.3579 0.0021
6 10 26 1.2955 -0.0016
6 10 28 -1.2941 -0.0009
6 10 30 0.2736 0.0038
6 10 32 0.8368 -0.0030
6 10 34 -1.1002 -0.0020
6 10 36 0.5279 0.0068
6 10 38 0.0368 -0.0067
6 11 -35 0.3427 0.0058
6 11 -33 0.1259 -0.0071
6 11 -31 -1.4750 0.0035
6 11 -29 1.9298 0.0004
6 11 -27 -0.4253 -0.0009
6 11 -25 -1.4781 0.0003
6 11 -23 1.5299 -0.0016
6 11 -21 -0.1363 0.0022
6 11 -19 -0.1952 0.0007
6 11 -17 -1.2876 -0.0033
6 11 -15 2.5398 0.0017
6 11 -13 -1.9422 0.0010
6 11 -11 0.3462 -0.0004
6 11 -9 0.7344 -0.0015
6 11 -7 -0.9916 0.0003
6 11 -5 0.7819 0.0030
6 11 -3 -0.3610 -0.0043
6 11 -1 0.0468 0.0023
6 11 1 -0.0018 0.0012
6 11 3 -0.0264 -0.0037
6 11 5 -0.0084 0.0036
6 11 7 0.6590 -0.0013
6 11 9 -1.8073 -0.0007
6 11 11 2.3158 0.0005
6 11 13 -1.3974 0.0010
6 11 15 -0.5318 -0.0011
6 11 17 2.3286 -0.0011
6 11 19 -2.7176 0.0026
6 11 21 1.2296 -0.0010
6 11 23 0.7083 -0.0012
6 11 25 -1.0363 -0.0003
6 11 27 0.0018 0.0034
6 11 29 0.2324 -0.0020
6 11 31 0.6979 -0.0035
6 11 33 -0.8411 0.0054
6 11 35 -0.3736 -0.0011
6 12 -32 -0.5325 0.0049
6 12 -30 0.8972 -0.0053
6 12 -28 -0.2806 0.0047
6 12 -26 -0.9349 -0.0018
6 12 -24 0.9805 -0.0039
6 12 -22 0.4431 0.0063
6 12 -20 -1.3899 -0.0024
6 12 -18 0.3842 -0.0012
6 12 -16 1.5558 -0.0003
6 12 -14 -2.4901 0.0023
6 12 -12 1.8838 -0.0001
6 12 -10 -0.4479 -0.0027
6 12 -8 -1.0511 0.0022
6 12 -6 1.7918 -0.0005
6 12 -4 -0.9881 -0.0003
6 12 -2 -0.8189 0.0008
6 12 0 1.6511 -0.0014
6 12 2 -0.5211 0.0014
6 12 4 -0.9526 -0.0010
6 12 6 0.7235 0.0009
6 12 8 0.5956 -0.0006
6 12 10 -0.5702 -0.0002
6 12 12 -1.2163 0.0007
6 12 14 2.2126 -0.0005
6 12 16 -0.6944 0.0009
6 12 18 -1.4082 -0.0022
6 12 20 1.3099 0.0034
6 12 22 0.4340 -0.0026
6 12 24 -0.9551 0.0005
6 12 26 -0.4680 0.0005
6 12 28 1.5930 0.0007
6 12 30 -0.8264 -0.0016
6 13 -27 0.0652 -0.0010
6 13 -25 0.3620 0.0021
6 13 -23 -0.5950 -0.0018
6 13 -21 0.4126 0.0006
6 13 -19 -0.0674 -0.0003
6 13 -17 -0.0891 0.0016
6 13 -15 -0.1483 -0.0028
6 13 -13 0.6931 0.0023
6 13 -11 -0.9803 -0.0008
6 13 -9 0.4429 -0.0010
6 13 -7 0.5275 0.0030
6 13 -5 -0.8157 -0.0035
6 13 -3 0.0940 0.0011
6 13 -1 0.7056 0.0015
6 13 1 -0.7051 -0.0003
6 13 3 0.0714 -0.0026
6 13 5 0.5055 0.0024
6 13 7 -0.6879 0.0005
6 13 9 0.7801 -0.0015
6 13 11 -1.3699 -0.0000
6 13 13 2.2792 0.0010
6 13 15 -2.0472 -0.0005
6 13 17 -0.2987 0.0003
6 13 19 3.0776 -0.0004
6 13 21 -3.4699 -0.0007
6 13 23 1.3543 0.0019
6 13 25 0.5786 -0.0006
6 13 27 -0.7970 -0.0027
6 14 -20 0.0624 0.0034
6 14 -18 -0.4748 0.0007
6 14 -16 0.4213 -0.0019
6 14 -14 0.1509 0.0001
6 14 -12 -0.9173 0.0013
6 14 -10 0.9707 -0.0019
6 14 -8 0.2412 0.0024
6 14 -6 -1.7081 -0.0010
6 14 -4 1.6368 -0.0026
6 14 -2 0.2277 0.0046
6 14 0 -1.9919 -0.0037
6 14 2 1.8975 0.0025
6 14 4 -0.5192 -0.0016
6 14 6 -0.1980 -0.0005
6 14 8 -0.2215 0.0021
6 14 10 0.2144 -0.0014
6 14 12 1.1229 0.0010
6 14 14 -2.2725 -0.0031
6 14 16 1.5755 0.0041
6 14 18 0.0139 -0.0012
6 14 20 -0.4387 -0.0026
6 15 -9 -0.8038 0.0037
6 15 -7 0.4285 -0.0091
6 15 -5 0.3233 0.0085
6 15 -3 -0.4669 -0.0028
6 15 -1 0.0597 -0.0019
6 15 3 -0.3621 0.0041
6 15 5 0.1743 -0.0030
6 15 7 -0.2199 -0.0048
6 15 9 0.4069 0.0093
7 1 -50 -2.2998 -0.0031
7 1 -48 0.5322 0.0010
7 1 -46 1.6467 -0.0002
7 1 -44 -2.7668 -0.0050
7 1 -42 2.2953 0.0104
7 1 -40 -1.0416 -0.0003
7 1 -38 0.4051 -0.0185
7 1 -36 -0.2740 0.0164
7 1 -34 -1.0777 0.0076
7 1 -32 3.9017 -0.0177
7 1 -30 -5.6396 0.0030
7 1 -28 4.1333 0.0059
7 1 -26 -0.5318 0.0021
7 1 -24 -2.2331 -0.0026
7 1 -22 2.4748 -0.0084
7 1 -20 -0.4763 0.0058
7 1 -18 -2.4394 0.0086
7 1 -16 4.6188 -0.0075
7 1 -14 -4.4936 -0.0040
7 1 -12 1.4721 -0.0007
7 1 -10 2.6828 0.0118
7 1 -8 -4.3075 -0.0024
7 1 -6 2.2963 -0.0148
7 1 -4 -1.5857 0.0137
7 1 -2 7.3238 -0.0091
7 1 0 -14.7969 0.0203
7 1 2 12.1791 -0.0197
7 1 8 18.8492 -0.0274
7 1 10 -7.4753 -0.0136
7 1 12 -3.5085 0.0180
7 1 14 6.6330 0.0073
7 1 16 -4.2064 -0.0137
7 1 18 1.2727 -0.0055
7 1 20 -0.2755 0.0149
7 1 22 1.0983 -0.0033
7 1 24 -2.0511 -0.0064
7 1 26 1.3576 0.0031
7 1 28 0.6067 0.0011
7 1 30 -1.7640 0.0007
7 1 32 1.3891 0.0000
7 1 34 -0.7190 -0.0063
7 1 36 0.5169 0.0087
7 1 38 -0.2692 -0.0020
7 1 40 -0.2303 -0.0057
7 1 42 0.5098 0.0043
7 1 44 -0.5490 0.0029
7 1 46 0.7152 -0.0043
7 1 48 -0.8072 -0.0031
7 1 50 0.3828 0.0095
7 2 -49 0.8430 -0.0044
7 2 -47 -1.5123 -0.0045
7 2 -45 1.1917 0.0069
7 2 -43 0.1430 0.0016
7 2 -41 -1.7186 -0.0052
7 2 -39 3.0696 -0.0028
7 2 -37 -3.8296 0.0062
7 2 -35 3.1025 0.0029
7 2 -33 -0.5017 -0.0083
7 2 -31 -2.5303 0.0013
7 2 -29 3.7014 0.0034
7 2 -27 -2.2646 0.0024
7 2 -25 -0.1791 -0.0057
7 2 -23 1.4565 0.0001
7 2 -21 -1.1877 0.0030
7 2 -19 0.9231 0.0002
7 2 -17 -1.6190 0.0005
7 2 -15 1.8255 -0.0059
7 2 -13 0.2783 0.0065
7 2 -9 4.7151 -0.0057
7 2 -7 -2.7196 0.0119
7 2 -5 0.4289 -0.0109
7 2 -3 -0.6371 -0.0035
7 2 -1 2.1351 0.0164
7 2 1 -1.3922 -0.0077
7 2 3 -2.4846 -0.0084
7 2 5 6.1853 0.0028
7 2 7 -5.9557 0.0145
7 2 9 1.8500 -0.0114
7 2 11 2.5717 -0.0070
7 2 13 -4.2356 0.0098
7 2 15 3.1303 0.0012
7 2 17 -1.0223 -0.0019
7 2 19 -0.8229 -0.0048
7 2 21 1.8737 0.0014
7 2 23 -1.7238 0.0040
7 2 25 0.6420 0.0028
7 2 27 0.1658 -0.0096
7 2 29 -0.0980 0.0031
7 2 31 0.0537 0.0045
7 2 33 -0.6514 -0.0015
7 2 35 0.8448 -0.0018
7 2 37 0.1755 -0.0019
7 2 39 -1.0489 0.0039
7 2 41 0.1731 -0.0012
7 2 43 1.4519 0.0013
7 2 45 -1.4723 -0.0031
7 2 47 -0.2561 0.0004
7 2 49 1.4801 0.0027
7 3 -48 0.5893 -0.0022
7 3 -46 -0.5547 0.0028
7 3 -44 -0.3800 -0.0003
7 3 -42 1.5477 -0.0021
7 3 -40 -1.7265 -0.0016
7 3 -38 0.3184 0.0070
7 3 -36 1.4838 -0.0036
7 3 -34 -1.5397 -0.0042
7 3 -32 -0.8202 0.0027
7 3 -30 3.9021 0.0045
7 3 -28 -5.2344 -0.0022
7 3 -26 3.5559 -0.0065
7 3 -24 0.1639 0.0061
7 3 -22 -3.0885 0.0007
7 3 -20 2.9275 -0.0008
7 3 -18 -0.5643 -0.0015
7 3 -16 -0.9798 -0.0039
7 3 -14 0.3697 0.0080
7 3 -12 0.9848 0.0001
7 3 -10 -1.5873 -0.0086
7 3 -8 1.5404 0.0034
7 3 -6 -1.7764 0.0046
7 3 -4 3.2159 0.0001
7 3 -2 -5.6432 -0.0090
7 3 0 6.1830 0.0057
7 3 2 -1.4825 0.0067
7 3 4 -6.6829 -0.0122
7 3 6 11.2975 0.0066
7 3 8 -8.2199 0.0000
7 3 10 1.3089 -0.0023
7 3 12 2.9437 0.0039
7 3 14 -2.7116 -0.0063
7 3 16 0.5992 0.0045
7 3 18 0.6933 0.0012
7 3 20 -0.2296 -0.0022
7 3 22 -1.3345 -0.0030
7 3 24 2.2719 0.0046
7 3 26 -1.5548 0.0010
7 3 28 0.2332 -0.0037
7 3 30 0.2474 -0.0008
7 3 32 -0.1636 0.0026
7 3 34 0.4021 0.0028
7 3 36 -0.6082 -0.0055
7 3 38 0.1443 0.0006
7 3 40 0.4299 0.0025
7 3 42 -0.3505 0.0013
7 3 44 -0.0233 -0.0038
7 3 46 0.0176 0.0008
7 3 48 0.2266 0.0011
7 4 -47 -0.6291 0.0013
7 4 -45 1.6975 -0.0029
7 4 -43 -2.5709 0.0006
7 4 -41 2.2901 0.0003
7 4 -39 -1.4605 0.0012
7 4 -37 1.4014 0.0005
7 4 -35 -1.9863 -0.0038
7 4 -33 1.7844 0.0016
7 4 -31 -0.0743 0.0034
7 4 -29 -2.2948 -0.0034
7 4 -27 3.8846 0.0008
7 4 -25 -4.0128 -0.0011
7 4 -23 3.1578 0.0001
7 4 -21 -1.9875 0.0053
7 4 -19 0.2325 -0.0059
7 4 -17 2.4871 -0.0019
7 4 -15 -4.7072 0.0070
7 4 -13 3.7829 -0.0037
7 4 -11 0.5530 0.0009
7 4 -9 -4.7971 -0.0028
7 4 -7 5.2154 0.0026
7 4 -5 -1.9420 0.0008
7 4 -3 -1.5755 -0.0016
7 4 -1 2.6152 0.0032
7 4 1 -1.5663 -0.0100
7 4 3 0.5295 0.0121
7 4 5 -0.6749 -0.0006
7 4 7 1.4633 -0.0122
7 4 9 -1.8174 0.0107
7 4 11 1.1997 -0.0024
7 4 13 0.3106 0.0027
7 4 15 -2.0603 -0.0071
7 4 17 2.8162 0.0039
7 4 19 -1.7460 0.0028
7 4 21 -0.2585 -0.0033
7 4 23 1.2745 0.0021
7 4 25 -0.7390 -0.0060
7 4 27 -0.0074 0.0086
7 4 29 -0.0480 -0.0033
7 4 31 0.2601 -0.0024
7 4 33 0.0978 0.0008
7 4 35 -0.4505 0.0026
7 4 37 0.1632 -0.0016
7 4 39 0.1263 -0.0008
7 4 41 0.3255 0.0014
7 4 43 -0.8295 -0.0028
7 4 45 0.2425 0.0044
7 4 47 1.0665 -0.0027
7 5 -46 -1.5850 -0.0015
7 5 -44 1.1157 0.0024
7 5 -42 -0.4662 -0.0030
7 5 -40 -0.0850 0.0014
7 5 -38 0.2128 0.0014
7 5 -36 0.2071 -0.0028
7 5 -34 -0.4806 0.0019
7 5 -32 -0.1236 -0.0009
7 5 -30 0.8895 0.0012
7 5 -28 -0.6265 -0.0019
7 5 -26 0.0107 0.0013
7 5 -24 -0.5425 0.0003
7 5 -22 1.2852 -0.0007
7 5 -20 0.0732 -0.0004
7 5 -18 -2.6083 -0.0001
7 5 -16 2.4639 0.0032
7 5 -14 1.2483 -0.0046
7 5 -12 -4.5900 0.0006
7 5 -10 4.1868 0.0046
7 5 -8 -1.2737 -0.0042
7 5 -6 -0.8345 -0.0010
7 5 -4 0.6442 0.0030
7 5 -2 0.9430 0.0023
7 5 0 -1.8675 -0.0078
7 5 2 0.4761 0.0041
7 5 4 2.6865 0.0067
7 5 6 -5.0348 -0.0118
7 5 8 4.7236 0.0041
7 5 10 -2.2790 0.0072
7 5 12 -0.6734 -0.0093
7 5 14 2.6031 0.0021
7 5 16 -2.3113 0.0041
7 5 18 0.1373 -0.0035
7 5 20 1.5654 -0.0001
7 5 22 -1.1356 0.0007
7 5 24 -0.2479 0.0022
7 5 26 0.8250 -0.0034
7 5 28 -0.8659 0.0000
7 5 30 1.2524 0.0037
7 5 32 -1.5296 -0.0023
7 5 34 1.1014 -0.0015
7 5 36 -0.4431 0.0014
7 5 38 -0.1155 0.0014
7 5 40 0.9415 -0.0008
7 5 42 -1.7337 -0.0015
7 5 44 1.4999 -0.0003
7 5 46 -0.3054 0.0027
7 6 -45 0.0075 -0.0001
7 6 -43 0.8305 -0.0038
7 6 -41 -1.6537 0.0047
7 6 -39 1.4116 -0.0026
7 6 -37 -0.2980 0.0010
7 6 -35 -0.7444 -0.0017
7 6 -33 1.2170 0.0029
7 6 -31 -1.5509 -0.0016
7 6 -29 2.3613 -0.0014
7 6 -27 -3.2476 0.0021
7 6 -25 2.9312 -0.0008
7 6 -23 -1.0604 0.0012
7 6 -21 -0.8747 -0.0031
7 6 -19 1.3099 0.0021
7 6 -17 -0.6753 0.0012
7 6 -15 0.6747 -0.0021
7 6 -13 -1.8319 0.0016
7 6 -11 2.7225 -0.0034
7 6 -9 -1.7712 0.0048
7 6 -7 -0.6792 -0.0021
7 6 -5 2.4763 -0.0017
7 6 -3 -1.9721 0.0024
7 6 -1 -0.0884 -0.0025
7 6 1 1.5227 0.0036
7 6 3 -1.3005 -0.0026
7 6 5 0.3829 -0.0004
7 6 7 -0.1005 0.0004
7 6 9 0.5681 0.0021
7 6 11 -0.8541 -0.0006
7 6 13 0.2439 -0.0050
7 6 15 0.8173 0.0070
7 6 17 -1.1653 -0.0029
7 6 19 0.4939 -0.0013
7 6 21 0.0757 0.0017
7 6 23 0.3970 -0.0010
7 6 25 -1.2962 0.0013
7 6 27 1.5350 -0.0007
7 6 29 -1.0568 -0.0001
7 6 31 0.3238 -0.0012
7 6 33 0.5740 0.0032
7 6 35 -1.3487 -0.0023
7 6 37 1.2546 -0.0004
7 6 39 -0.3073 0.0008
7 6 41 -0.3730 0.0004
7 6 43 0.1380 0.0002
7 6 45 0.3648 -0.0010
7 7 -44 -0.4310 0.0031
7 7 -42 0.2243 -0.0031
7 7 -40 0.3979 0.0032
7 7 -38 -0.7922 -0.0021
7 7 -36 0.1400 -0.0015
7 7 -34 0.7290 0.0035
7 7 -32 -0.1089 -0.0005
7 7 -30 -1.5360 -0.0026
7 7 -28 1.7471 0.0013
7 7 -26 0.0047 0.0009
7 7 -24 -1.3083 -0.0000
7 7 -22 0.6756 -0.0010
7 7 -20 0.3949 -0.0006
7 7 -18 -0.3021 0.0018
7 7 -16 -0.3757 -0.0010
7 7 -14 0.4773 0.0011
7 7 -12 0.2293 -0.0022
7 7 -10 -1.6181 0.0011
7 7 -8 3.0495 0.0023
7 7 -6 -2.8232 -0.0048
7 7 -4 0.2020 0.0055
7 7 -2 2.5895 -0.0046
7 7 0 -2.8627 0.0012
7 7 2 1.1647 0.0041
7 7 4 -0.1806 -0.0073
7 7 6 0.9142 0.0067
7 7 8 -1.9785 -0.0033
7 7 10 1.7658 -0.0014
7 7 12 0.0340 0.0048
7 7 14 -2.1606 -0.0041
7 7 16 2.5949 0.0010
7 7 18 -0.8117 -0.0002
7 7 20 -1.1331 0.0018
7 7 22 1.1859 -0.0012
7 7 24 0.0111 -0.0019
7 7 26 -0.6207 0.0033
7 7 28 0.4193 -0.0020
7 7 30 -0.3494 0.0012
7 7 32 0.6312 -0.0010
7 7 34 -0.8393 -0.0008
7 7 36 0.6838 0.0024
7 7 38 0.1052 0.0004
7 7 40 -1.4083 -0.0054
7 7 42 2.0860 0.0052
7 7 44 -1.2200 0.0016
7 8 -41 0.7465 -0.0005
7 8 -39 -0.5526 -0.0018
7 8 -37 -0.9585 -0.0007
7 8 -35 2.3747 0.0032
7 8 -33 -2.3737 -0.0018
7 8 -31 1.2619 -0.0003
7 8 -29 -0.4414 -0.0001
7 8 -27 0.7032 -0.0001
7 8 -25 -1.4836 0.0024
7 8 -23 1.6219 -0.0025
7 8 -21 -0.4850 -0.0006
7 8 -19 -1.4388 0.0021
7 8 -17 2.7862 0.0003
7 8 -15 -2.5854 -0.0025
7 8 -13 1.4827 0.0003
7 8 -11 -0.9482 0.0041
7 8 -9 1.1384 -0.0059
7 8 -7 -0.8391 0.0029
7 8 -5 -0.2273 0.0023
7 8 -3 0.7774 -0.0051
7 8 -1 -0.1824 0.0040
7 8 1 -0.4830 -0.0012
7 8 3 0.2487 -0.0008
7 8 5 0.4882 0.0010
7 8 7 -0.9987 0.0011
7 8 9 1.1724 -0.0032
7 8 11 -1.1230 0.0015
7 8 13 0.7937 0.0029
7 8 15 -0.0906 -0.0047
7 8 17 -0.8744 0.0022
7 8 19 1.4774 0.0002
7 8 21 -0.9343 -0.0005
7 8 23 -0.4354 0.0009
7 8 25 1.2332 -0.0012
7 8 27 -1.0378 -0.0000
7 8 29 0.9159 0.0005
7 8 31 -1.0908 0.0018
7 8 33 0.3213 -0.0029
7 8 35 1.3822 -0.0000
7 8 37 -2.0218 0.0015
7 8 39 0.7980 0.0018
7 8 41 0.5159 -0.0032
7 9 -40 -0.2233 -0.0026
7 9 -38 0.6924 0.0005
7 9 -36 -0.3171 0.0012
7 9 -34 -1.2255 0.0000
7 9 -32 2.1733 -0.0022
7 9 -30 -0.9046 0.0024
7 9 -28 -1.4457 -0.0006
7 9 -26 2.1689 -0.0008
7 9 -24 -0.3635 0.0012
7 9 -22 -2.0564 -0.0012
7 9 -20 2.5624 0.0009
7 9 -18 -0.6688 -0.0005
7 9 -16 -1.5248 0.0008
7 9 -14 1.6849 -0.0013
7 9 -12 -0.2434 0.0007
7 9 -10 -0.1897 0.0004
7 9 -8 -1.0989 -0.0007
7 9 -6 1.6344 0.0008
7 9 -4 0.1250 -0.0020
7 9 -2 -1.9501 0.0025
7 9 0 1.3178 -0.0003
7 9 2 0.6213 -0.0019
7 9 4 -1.1424 0.0011
7 9 6 0.0791 0.0002
7 9 8 0.7350 0.0020
7 9 10 -0.6136 -0.0047
7 9 12 0.2514 0.0029
7 9 14 0.0004 0.0019
7 9 16 -0.1734 -0.0041
7 9 18 -0.0396 0.0028
7 9 20 0.6237 -0.0015
7 9 22 -0.7269 0.0013
7 9 24 -0.1779 -0.0005
7 9 26 1.3506 -0.0012
7 9 28 -1.6636 0.0022
7 9 30 0.8862 -0.0017
7 9 32 0.2086 0.0003
7 9 34 -0.6944 0.0001
7 9 36 0.4337 0.0017
7 9 38 -0.1789 -0.0046
7 9 40 0.4563 0.0047
7 10 -37 1.1426 0.0059
7 10 -35 -1.0557 -0.0006
7 10 -33 0.8998 -0.0059
7 10 -31 -1.2476 0.0064
7 10 -29 1.4141 -0.0010
7 10 -27 -0.4751 -0.0019
7 10 -25 -0.8469 -0.0003
7 10 -23 0.9316 0.0011
7 10 -21 0.0540 0.0019
7 10 -19 -0.1134 -0.0031
7 10 -17 -1.3966 0.0001
7 10 -15 2.5794 0.0023
7 10 -13 -1.9735 -0.0016
7 10 -11 0.6700 0.0008
7 10 -9 -0.2015 -0.0011
7 10 -7 0.2791 0.0012
7 10 -5 0.0075 0.0002
7 10 -3 -0.5020 -0.0026
7 10 -1 0.7040 0.0044
7 10 1 -0.6784 -0.0034
7 10 3 0.4881 -0.0006
7 10 5 -0.0694 0.0037
7 10 7 -0.0972 -0.0037
7 10 9 -0.5026 0.0024
7 10 11 1.3526 -0.0016
7 10 13 -1.4259 0.0006
7 10 15 0.4213 0.0007
7 10 17 1.0516 -0.0019
7 10 19 -1.8733 0.0027
7 10 21 1.1168 -0.0018
7 10 23 0.6406 -0.0010
7 10 25 -1.4299 0.0024
7 10 27 0.5342 -0.0005
7 10 29 0.3580 -0.0006
7 10 31 -0.0251 -0.0024
7 10 33 -0.3025 0.0044
7 10 35 -0.4885 -0.0002
7 10 37 1.1940 -0.0049
7 11 -34 0.9254 0.0043
7 11 -32 -1.7777 0.0022
7 11 -30 1.9410 -0.0058
7 11 -28 -0.6022 0.0069
7 11 -26 -1.0879 -0.0041
7 11 -24 1.1469 -0.0025
7 11 -22 0.5718 0.0059
7 11 -20 -1.9058 -0.0017
7 11 -18 1.0488 -0.0027
7 11 -16 1.1104 -0.0001
7 11 -14 -2.2532 0.0049
7 11 -12 1.6406 -0.0038
7 11 -10 -0.4812 -0.0010
7 11 -8 -0.2981 0.0031
7 11 -6 0.8160 -0.0024
7 11 -4 -0.8394 0.0018
7 11 -2 -0.2316 -0.0011
7 11 0 1.5621 -0.0007
7 11 2 -1.2323 0.0022
7 11 4 -0.7483 -0.0021
7 11 6 1.8106 0.0013
7 11 8 -0.4736 -0.0015
7 11 10 -1.2376 0.0023
7 11 12 0.7783 -0.0021
7 11 14 1.0470 0.0001
7 11 16 -1.4911 0.0020
7 11 18 0.1786 -0.0023
7 11 20 0.6422 0.0018
7 11 22 0.0473 -0.0019
7 11 24 -0.6045 0.0017
7 11 26 -0.2885 -0.0002
7 11 28 1.4805 -0.0005
7 11 30 -1.2791 -0.0013
7 11 32 -0.0434 0.0033
7 11 34 0.8901 -0.0021
7 12 -29 -1.0672 -0.0008
7 12 -27 0.8014 0.0015
7 12 -25 0.4006 0.0001
7 12 -23 -0.9487 -0.0010
7 12 -21 0.3429 -0.0004
7 12 -19 0.2566 0.0013
7 12 -17 0.0286 0.0010
7 12 -15 -0.7132 -0.0040
7 12 -13 1.1106 0.0040
7 12 -11 -1.1586 -0.0016
7 12 -9 0.7671 -0.0003
7 12 -7 0.2294 0.0013
7 12 -5 -1.1645 -0.0024
7 12 -3 0.9641 0.0026
7 12 -1 0.2623 -0.0012
7 12 1 -1.2192 -0.0007
7 12 3 1.0699 0.0013
7 12 5 -0.1261 -0.0008
7 12 7 -0.9053 -0.0001
7 12 9 1.5531 0.0007
7 12 11 -1.7162 -0.0005
7 12 13 1.5759 -0.0009
7 12 15 -1.0749 0.0016
7 12 17 -0.1904 -0.0001
7 12 19 1.8167 -0.0022
7 12 21 -2.2354 0.0020
7 12 23 0.8322 0.0005
7 12 25 0.6779 -0.0012
7 12 27 -0.6156 -0.0017
7 12 29 -0.2129 0.0034
7 13 -24 -0.3613 0.0018
7 13 -22 0.0080 -0.0076
7 13 -20 0.1921 0.0057
7 13 -18 -0.1201 0.0008
7 13 -16 -0.0647 -0.0032
7 13 -14 0.3964 0.0009
7 13 -12 -1.0020 0.0004
7 13 -10 1.3508 -0.0004
7 13 -8 -0.5233 0.0018
7 13 -6 -1.2025 -0.0034
7 13 -4 1.9994 0.0021
7 13 -2 -0.7057 0.0004
7 13 0 -1.3307 -0.0016
7 13 2 1.8289 0.0019
7 13 4 -0.6374 -0.0025
7 13 6 -0.1668 0.0023
7 13 8 -0.5333 -0.0009
7 13 10 1.0913 -0.0013
7 13 12 0.3383 0.0038
7 13 14 -2.5479 -0.0054
7 13 16 2.6679 0.0038
7 13 18 -0.4870 0.0010
7 13 20 -1.1268 -0.0051
7 13 22 0.5490 0.0057
7 13 24 0.4700 -0.0035
7 14 -17 -0.2908 0.0024
7 14 -15 -0.5279 0.0007
7 14 -13 0.7502 -0.0058
7 14 -11 0.2518 0.0075
7 14 -9 -1.1675 -0.0040
7 14 -7 0.6764 -0.0015
7 14 -5 0.5459 0.0050
7 14 -3 -0.8916 -0.0043
7 14 -1 0.0359 0.0012
7 14 1 0.8982 -0.0007
7 14 3 -0.8865 0.0040
7 14 5 0.0838 -0.0050
7 14 7 0.4802 -0.0005
7 14 9 -0.2238 0.0067
7 14 13 -0.8121 -0.0014
7 14 15 2.1423 0.0065
7 14 17 -1.9355 -0.0057
8 0 -48 1.9854 -0.0025
8 0 -46 0.0069 0.0020
8 0 -44 -2.2726 0.0001
8 0 -42 3.4032 0.0032
8 0 -40 -2.7840 -0.0033
8 0 -38 1.3635 -0.0098
8 0 -36 -0.3366 0.0178
8 0 -34 -0.6488 -0.0015
8 0 -32 2.4943 -0.0186
8 0 -30 -4.3755 0.0131
8 0 -28 4.2409 0.0032
8 0 -26 -1.5310 -0.0019
8 0 -24 -1.8276 -0.0049
8 0 -22 3.2744 -0.0040
8 0 -20 -1.9200 0.0109
8 0 -18 -1.0696 0.0018
8 0 -16 3.9199 -0.0099
8 0 -14 -5.2702 -0.0032
8 0 -12 3.9961 0.0084
8 0 -10 -0.2052 0.0096
8 0 -8 -2.9843 -0.0162
8 0 -6 2.1622 -0.0057
8 0 -4 0.2487 0.0216
8 0 -2 2.4960 -0.0128
8 0 0 -10.5671 0.0065
8 0 2 13.9422 -0.0098
8 0 4 -5.1262 -0.0056
8 0 6 -9.3430 0.0327
8 0 8 16.3569 -0.0263
8 0 10 -11.6537 -0.0123
8 0 12 2.0583 0.0287
8 0 14 4.5215 -0.0060
8 0 16 -5.7000 -0.0133
8 0 18 3.3217 0.0047
8 0 20 -0.5707 0.0071
8 0 22 -0.1251 -0.0026
8 0 24 -0.9810 -0.0050
8 0 26 1.6000 0.0043
8 0 28 -0.7119 -0.0024
8 0 30 -0.3939 0.0041
8 0 32 0.6540 -0.0040
8 0 34 -0.6045 -0.0008
8 0 36 0.8176 0.0060
8 0 38 -0.9813 -0.0062
8 0 40 0.9017 0.0011
8 0 42 -0.8040 0.0030
8 0 44 0.5108 0.0002
8 0 46 0.3316 -0.0060
8 0 48 -1.2360 0.0039
8 1 -49 0.0524 -0.0045
8 1 -47 -0.8324 0.0053
8 1 -45 1.4334 -0.0005
8 1 -43 -1.2939 -0.0007
8 1 -41 0.4211 0.0000
8 1 -39 0.8874 -0.0062
8 1 -37 -2.1840 0.0122
8 1 -35 2.6422 -0.0034
8 1 -33 -1.5293 -0.0115
8 1 -31 -0.7270 0.0108
8 1 -29 2.4790 0.0020
8 1 -27 -2.3054 -0.0043
8 1 -25 0.4334 -0.0055
8 1 -23 1.4855 0.0078
8 1 -21 -2.0694 0.0000
8 1 -19 1.4990 -0.0031
8 1 -17 -0.8980 0.0003
8 1 -15 0.6839 -0.0031
8 1 -13 -0.1959 0.0103
8 1 -11 -0.9583 -0.0103
8 1 -9 1.9908 -0.0004
8 1 -7 -1.9373 0.0142
8 1 -5 1.1048 -0.0183
8 1 -3 -0.7234 0.0042
8 1 -1 1.1427 0.0150
8 1 1 -1.1642 -0.0115
8 1 3 -0.3069 -0.0117
8 1 5 2.4605 0.0159
8 1 7 -3.2751 0.0092
8 1 9 1.9013 -0.0236
8 1 11 0.4624 0.0054
8 1 13 -2.1018 0.0128
8 1 15 2.3269 -0.0062
8 1 17 -1.3737 -0.0043
8 1 19 -0.1792 0.0014
8 1 21 1.4213 0.0011
8 1 23 -1.4613 0.0029
8 1 25 0.4649 0.0000
8 1 27 0.3225 -0.0078
8 1 29 -0.2012 0.0046
8 1 31 -0.0762 0.0045
8 1 33 -0.2656 -0.0033
8 1 35 0.5780 -0.0031
8 1 37 0.0932 0.0020
8 1 39 -1.1235 0.0025
8 1 41 0.9978 -0.0027
8 1 43 0.3435 0.0022
8 1 45 -1.2947 -0.0018
8 1 47 0.8662 -0.0032
8 1 49 0.1017 0.0063
8 2 -48 0.1013 -0.0017
8 2 -46 -1.5070 0.0028
8 2 -44 1.9567 0.0005
8 2 -42 -0.9636 -0.0077
8 2 -40 -0.5025 0.0066
8 2 -38 0.7948 0.0068
8 2 -36 0.3790 -0.0141
8 2 -34 -1.2292 0.0037
8 2 -32 -0.0203 0.0065
8 2 -30 2.8767 -0.0014
8 2 -28 -5.0317 -0.0041
8 2 -26 4.5731 -0.0029
8 2 -24 -1.6122 0.0069
8 2 -22 -1.6968 0.0013
8 2 -20 2.9268 -0.0043
8 2 -18 -1.6196 -0.0048
8 2 -16 -0.5967 0.0057
8 2 -14 1.9414 0.0072
8 2 -12 -1.6360 -0.0111
8 2 -10 -0.0837 -0.0005
8 2 -8 1.7117 0.0055
8 2 -6 -1.6152 0.0032
8 2 -4 1.0070 -0.0060
8 2 -2 -3.1796 -0.0044
8 2 0 7.4933 0.0105
8 2 2 -7.8261 -0.0043
8 2 4 0.7246 -0.0011
8 2 6 8.3634 -0.0013
8 2 8 -11.2826 0.0008
8 2 10 6.8236 0.0075
8 2 12 -0.4140 -0.0116
8 2 14 -3.1242 0.0035
8 2 16 3.0039 0.0060
8 2 18 -0.9863 -0.0047
8 2 20 -0.4467 -0.0015
8 2 22 -0.1853 0.0003
8 2 24 1.8203 0.0052
8 2 26 -2.2225 -0.0046
8 2 28 1.0645 -0.0001
8 2 30 0.1217 -0.0009
8 2 32 -0.6287 0.0046
8 2 34 1.0152 -0.0018
8 2 36 -1.3259 -0.0046
8 2 38 1.0059 0.0041
8 2 40 -0.2647 0.0010
8 2 42 -0.1708 -0.0008
8 2 44 0.2941 -0.0038
8 2 46 -0.5531 0.0039
8 2 48 0.8139 0.0003
8 3 -47 1.0497 0.0017
8 3 -45 -0.4606 -0.0036
8 3 -43 -0.5779 0.0006
8 3 -41 1.2127 0.0034
8 3 -39 -1.4413 -0.0012
8 3 -37 2.1225 -0.0019
8 3 -35 -3.1962 -0.0016
8 3 -33 3.2779 0.0053
8 3 -31 -1.5024 -0.0009
8 3 -29 -1.1427 -0.0039
8 3 -27 2.7819 0.0008
8 3 -25 -2.6152 0.0035
8 3 -23 1.6033 -0.0019
8 3 -21 -1.0487 -0.0001
8 3 -19 0.7602 -0.0012
8 3 -17 0.5384 0.0005
8 3 -15 -2.7739 0.0027
8 3 -13 3.6924 -0.0028
8 3 -11 -1.4671 0.0014
8 3 -9 -2.5270 -0.0031
8 3 -7 4.8051 0.0027
8 3 -5 -3.6774 0.0023
8 3 -3 0.9888 -0.0026
8 3 -1 0.5329 -0.0030
8 3 1 -0.6228 0.0001
8 3 3 0.9765 0.0114
8 3 5 -2.1424 -0.0110
8 3 7 2.7755 -0.0050
8 3 9 -1.9472 0.0127
8 3 11 0.3108 -0.0028
8 3 13 1.3013 -0.0042
8 3 15 -2.6008 -0.0025
8 3 17 2.8781 0.0075
8 3 19 -1.3510 -0.0028
8 3 21 -0.9804 -0.0003
8 3 23 1.8570 -0.0016
8 3 25 -0.8674 -0.0012
8 3 27 0.0609 0.0072
8 3 29 -0.6246 -0.0054
8 3 31 1.0726 -0.0012
8 3 33 -0.0416 0.0019
8 3 35 -1.1527 0.0019
8 3 37 0.6778 -0.0023
8 3 39 0.6245 0.0005
8 3 41 -0.5174 0.0003
8 3 43 -0.9778 -0.0021
8 3 45 1.5850 0.0041
8 3 47 -0.3222 -0.0022
8 4 -46 0.0752 -0.0041
8 4 -44 0.1510 0.0076
8 4 -42 -1.2122 -0.0054
8 4 -40 1.9904 0.0020
8 4 -38 -1.4843 -0.0011
8 4 -36 0.3452 0.0003
8 4 -34 0.2041 0.0014
8 4 -32 -0.0651 0.0000
8 4 -30 -0.3421 -0.0033
8 4 -28 1.0498 0.0016
8 4 -26 -1.5442 0.0041
8 4 -24 0.5882 -0.0050
8 4 -22 1.3565 0.0007
8 4 -20 -1.6936 0.0004
8 4 -18 -0.4250 0.0017
8 4 -16 2.1018 0.0009
8 4 -14 -0.6990 -0.0065
8 4 -12 -2.3423 0.0051
8 4 -10 3.7556 0.0023
8 4 -8 -2.6415 -0.0045
8 4 -6 0.7210 -0.0013
8 4 -4 0.0631 0.0055
8 4 -2 0.8369 0.0004
8 4 0 -2.1278 -0.0116
8 4 2 1.6742 0.0141
8 4 4 0.9761 -0.0022
8 4 6 -3.6746 -0.0119
8 4 8 4.2403 0.0120
8 4 10 -2.7439 -0.0010
8 4 12 0.5617 -0.0051
8 4 14 1.0665 0.0013
8 4 16 -1.1214 0.0031
8 4 18 -0.4041 -0.0025
8 4 20 1.6458 -0.0003
8 4 22 -0.9283 0.0023
8 4 24 -0.7373 -0.0023
8 4 26 1.3280 -0.0005
8 4 28 -0.8979 0.0021
8 4 30 0.7365 0.0015
8 4 32 -0.8574 -0.0051
8 4 34 0.5864 0.0021
8 4 36 -0.2220 0.0019
8 4 38 0.1920 0.0002
8 4 40 0.0224 -0.0031
8 4 42 -0.6938 0.0002
8 4 44 1.0287 0.0026
8 4 46 -0.5382 -0.0006
8 5 -45 -0.5753 -0.0078
8 5 -43 1.5333 0.0031
8 5 -41 -2.0658 0.0019
8 5 -39 1.6787 -0.0032
8 5 -37 -0.9061 0.0008
8 5 -35 0.5149 0.0014
8 5 -33 -0.5887 0.0001
8 5 -31 0.4471 -0.0025
8 5 -29 0.6138 0.0018
8 5 -27 -2.2814 0.0001
8 5 -25 3.1675 0.0008
8 5 -23 -2.3800 -0.0010
8 5 -21 0.8205 -0.0027
8 5 -19 -0.0617 0.0046
8 5 -17 0.2064 -0.0004
8 5 -15 0.0878 -0.0032
8 5 -13 -1.4030 0.0015
8 5 -11 2.4237 -0.0005
8 5 -9 -1.6133 0.0036
8 5 -7 -0.5576 -0.0050
8 5 -5 2.0021 0.0022
8 5 -3 -1.5843 -0.0000
8 5 -1 0.2661 -0.0010
8 5 1 0.5472 0.0044
8 5 3 -0.6383 -0.0071
8 5 5 0.5043 0.0040
8 5 7 -0.4916 0.0006
8 5 9 0.8860 -0.0007
8 5 11 -1.6126 -0.0007
8 5 13 1.6418 -0.0015
8 5 15 -0.1938 0.0045
8 5 17 -1.5359 -0.0043
8 5 19 1.7117 0.0030
8 5 21 -0.6781 -0.0027
8 5 23 0.2984 0.0014
8 5 25 -0.8166 0.0015
8 5 27 0.7998 -0.0025
8 5 29 0.0281 0.0007
8 5 31 -0.4036 0.0001
8 5 33 -0.0355 0.0014
8 5 35 0.2218 -0.0019
8 5 37 0.2571 0.0003
8 5 39 -0.4905 0.0002
8 5 41 -0.0251 0.0016
8 5 43 0.5167 -0.0026
8 5 45 -0.2275 0.0012
8 6 -44 -1.2454 -0.0041
8 6 -42 1.2353 0.0018
8 6 -40 -0.5727 0.0012
8 6 -38 -0.5657 -0.0031
8 6 -36 0.6386 0.0018
8 6 -34 0.6388 0.0011
8 6 -32 -1.1496 -0.0019
8 6 -30 -0.2331 0.0000
8 6 -28 1.4790 0.0015
8 6 -26 -0.8560 -0.0012
8 6 -24 -0.0586 0.0007
8 6 -22 -0.5504 -0.0006
8 6 -20 1.2975 0.0003
8 6 -18 -0.2325 -0.0002
8 6 -16 -1.4352 0.0003
8 6 -14 1.3171 0.0009
8 6 -12 0.3950 -0.0031
8 6 -10 -1.8512 0.0029
8 6 -8 2.4241 0.0005
8 6 -6 -2.3728 -0.0026
8 6 -4 1.4146 0.0017
8 6 -2 0.3373 -0.0014
8 6 0 -1.5258 0.0039
8 6 2 1.2386 -0.0049
8 6 4 -0.4076 0.0006
8 6 6 0.5365 0.0057
8 6 8 -1.8055 -0.0068
8 6 10 2.8324 0.0016
8 6 12 -2.0411 0.0036
8 6 14 -0.4257 -0.0033
8 6 16 2.3376 -0.0004
8 6 18 -1.9026 0.0016
8 6 20 0.1171 0.0011
8 6 22 0.8520 -0.0027
8 6 24 -0.6750 -0.0000
8 6 26 0.4018 0.0033
8 6 28 -0.1968 -0.0025
8 6 30 -0.4025 -0.0004
8 6 32 1.0975 0.0007
8 6 34 -1.4101 0.0001
8 6 36 1.4331 0.0018
8 6 38 -0.9483 -0.0036
8 6 40 -0.5326 -0.0004
8 6 42 2.1747 0.0061
8 6 44 -2.2716 -0.0039
8 7 -43 0.9538 0.0007
8 7 -41 -0.0876 -0.0027
8 7 -39 -0.9339 -0.0005
8 7 -37 0.7072 0.0017
8 7 -35 0.6241 0.0019
8 7 -33 -1.5248 -0.0048
8 7 -31 1.1759 0.0028
8 7 -29 -0.6022 0.0007
8 7 -27 1.1130 -0.0016
8 7 -25 -2.2975 0.0005
8 7 -23 2.4797 0.0002
8 7 -21 -0.9548 -0.0004
8 7 -19 -1.0305 0.0009
8 7 -17 1.7277 -0.0005
8 7 -15 -0.9411 -0.0016
8 7 -13 0.2262 0.0025
8 7 -11 -0.8530 0.0009
8 7 -9 2.0065 -0.0056
8 7 -7 -1.8233 0.0055
8 7 -5 0.0464 -0.0005
8 7 -3 1.5211 -0.0038
8 7 -1 -1.3636 0.0040
8 7 1 -0.0925 -0.0012
8 7 3 1.3811 -0.0020
8 7 5 -1.5469 0.0025
8 7 7 0.6859 0.0011
8 7 9 0.3161 -0.0049
8 7 11 -0.6665 0.0031
8 7 13 0.5350 0.0023
8 7 15 -0.4918 -0.0041
8 7 17 0.3367 0.0012
8 7 19 0.2935 0.0006
8 7 21 -0.6733 0.0002
8 7 23 0.0417 -0.0003
8 7 25 0.8193 -0.0005
8 7 27 -0.9288 -0.0008
8 7 29 0.8997 0.0024
8 7 31 -1.3686 -0.0004
8 7 33 1.2009 -0.0027
8 7 35 0.4543 0.0019
8 7 37 -1.9996 0.0011
8 7 39 1.6195 -0.0002
8 7 41 -0.1129 -0.0037
8 7 43 -0.6000 0.0037
8 8 -40 1.0802 -0.0034
8 8 -38 0.0140 0.0028
8 8 -36 -0.7779 -0.0002
8 8 -34 -0.1750 -0.0015
8 8 -32 1.3561 0.0008
8 8 -30 -0.6455 0.0005
8 8 -28 -1.2112 -0.0006
8 8 -26 1.7531 0.0008
8 8 -24 -0.4942 -0.0020
8 8 -22 -0.8131 0.0018
8 8 -20 0.8961 0.0009
8 8 -18 -0.0731 -0.0024
8 8 -16 -0.6963 0.0004
8 8 -14 0.5954 0.0016
8 8 -12 0.3354 -0.0003
8 8 -10 -0.6466 -0.0021
8 8 -8 -0.8539 0.0023
8 8 -6 2.6200 -0.0001
8 8 -4 -1.8215 -0.0029
8 8 -2 -1.3108 0.0041
8 8 0 3.2515 -0.0018
8 8 2 -1.9956 -0.0013
8 8 4 -0.4916 0.0008
8 8 6 1.4528 0.0018
8 8 8 -0.6094 -0.0002
8 8 10 -0.5815 -0.0046
8 8 12 1.0118 0.0052
8 8 14 -0.5066 -0.0010
8 8 16 -0.3843 -0.0016
8 8 18 0.7622 0.0010
8 8 20 -0.2629 -0.0013
8 8 22 -0.4802 0.0029
8 8 24 0.6191 -0.0028
8 8 26 0.0074 0.0012
8 8 28 -0.8579 -0.0001
8 8 30 1.1735 -0.0014
8 8 32 -0.6746 0.0037
8 8 34 0.0358 -0.0030
8 8 36 -0.0566 -0.0014
8 8 38 0.3229 0.0028
8 8 40 0.1531 0.0022
8 9 -37 0.7650 0.0007
8 9 -35 -1.4898 -0.0035
8 9 -33 1.6861 0.0018
8 9 -31 -1.3456 0.0020
8 9 -29 0.8090 -0.0011
8 9 -27 -0.3202 -0.0020
8 9 -25 0.1925 0.0011
8 9 -23 -0.6728 0.0015
8 9 -21 1.1561 -0.0001
8 9 -19 -0.4809 -0.0035
8 9 -17 -1.2725 0.0033
8 9 -15 2.3631 0.0002
8 9 -13 -1.7474 -0.0027
8 9 -11 0.6679 0.0024
8 9 -9 -0.6631 -0.0004
8 9 -7 1.2475 -0.0007
8 9 -5 -1.0417 -0.0004
8 9 -3 0.0548 0.0015
8 9 -1 0.6730 0.0005
8 9 1 -0.7372 -0.0039
8 9 3 0.4276 0.0040
8 9 5 0.0100 -0.0003
8 9 7 -0.2918 -0.0034
8 9 9 0.0615 0.0045
8 9 11 0.5819 -0.0031
8 9 13 -1.0915 0.0004
8 9 15 0.9947 0.0017
8 9 17 -0.1434 -0.0017
8 9 19 -0.9751 0.0013
8 9 21 1.2220 -0.0019
8 9 23 -0.1751 0.0013
8 9 25 -0.8935 0.0010
8 9 27 0.8245 -0.0017
8 9 29 -0.4160 0.0006
8 9 31 0.6755 -0.0015
8 9 33 -0.6869 0.0036
8 9 35 -0.5355 -0.0018
8 9 37 1.6914 -0.0026
8 10 -34 0.0096 0.0026
8 10 -32 -1.3874 0.0010
8 10 -30 2.0346 -0.0031
8 10 -28 -0.7855 0.0041
8 10 -26 -1.1722 -0.0041
8 10 -24 1.6677 0.0011
8 10 -22 -0.1816 0.0024
8 10 -20 -1.5609 -0.0016
8 10 -18 1.5966 -0.0016
8 10 -16 -0.0154 0.0010
8 10 -14 -1.2154 0.0027
8 10 -12 0.8723 -0.0036
8 10 -10 0.0176 0.0009
8 10 -8 -0.0816 0.0011
8 10 -6 -0.2101 -0.0011
8 10 -4 -0.2027 0.0017
8 10 -2 0.6759 -0.0021
8 10 0 0.0246 0.0002
8 10 2 -1.1069 0.0020
8 10 4 0.7469 -0.0012
8 10 6 0.6551 -0.0015
8 10 8 -0.8440 0.0012
8 10 10 -0.5660 0.0024
8 10 12 1.3587 -0.0047
8 10 14 -0.2771 0.0026
8 10 16 -1.1221 0.0009
8 10 18 1.1591 -0.0019
8 10 20 -0.4584 0.0006
8 10 22 0.3539 -0.0004
8 10 24 -0.5253 0.0017
8 10 26 -0.1667 -0.0024
8 10 28 1.4393 0.0015
8 10 30 -1.7786 0.0004
8 10 32 0.6713 -0.0017
8 10 34 0.6070 0.0013
8 11 -31 0.0063 -0.0043
8 11 -29 -1.2662 0.0022
8 11 -27 1.4599 0.0017
8 11 -25 -0.0944 -0.0019
8 11 -23 -1.0831 -0.0005
8 11 -21 0.8141 0.0002
8 11 -19 -0.1080 0.0025
8 11 -17 0.3050 -0.0026
8 11 -15 -0.9703 -0.0007
8 11 -13 1.0613 0.0036
8 11 -11 -0.7907 -0.0036
8 11 -9 0.7959 0.0023
8 11 -7 -0.6547 -0.0012
8 11 -5 -0.2010 0.0004
8 11 -3 1.0766 0.0012
8 11 -1 -0.9435 -0.0034
8 11 1 -0.0020 0.0037
8 11 3 0.7610 -0.0011
8 11 5 -0.7825 -0.0015
8 11 7 0.1391 0.0012
8 11 9 0.7853 0.0004
8 11 11 -1.4088 -0.0003
8 11 13 1.3413 -0.0015
8 11 15 -0.6828 0.0025
8 11 17 -0.3037 -0.0016
8 11 19 1.2333 -0.0006
8 11 21 -1.2927 0.0023
8 11 23 0.0927 -0.0017
8 11 25 1.1934 -0.0005
8 11 27 -1.0701 0.0009
8 11 29 -0.0590 0.0002
8 11 31 0.6165 0.0012
8 12 -26 -0.0860 0.0092
8 12 -24 0.1922 -0.0027
8 12 -22 -0.5646 -0.0056
8 12 -20 0.6002 0.0058
8 12 -18 -0.0360 0.0005
8 12 -16 -0.6387 -0.0029
8 12 -14 0.8717 -0.0005
8 12 -12 -0.8099 0.0019
8 12 -10 0.8294 0.0008
8 12 -8 -0.6022 -0.0018
8 12 -6 -0.3880 -0.0003
8 12 -4 1.4394 0.0018
8 12 -2 -1.0770 -0.0011
8 12 0 -0.6391 0.0002
8 12 2 1.6203 0.0002
8 12 4 -0.5612 -0.0006
8 12 6 -0.8996 0.0011
8 12 8 0.3804 -0.0014
8 12 10 1.5210 -0.0001
8 12 12 -1.7860 0.0039
8 12 14 -0.5292 -0.0071
8 12 16 2.6336 0.0056
8 12 18 -1.9934 -0.0003
8 12 20 -0.0989 -0.0039
8 12 22 0.8137 0.0052
8 12 24 0.0325 -0.0046
8 12 26 -0.4133 0.0025
8 13 -21 0.0893 -0.0035
8 13 -19 -0.4981 -0.0000
8 13 -17 0.3505 0.0038
8 13 -15 -0.2545 -0.0024
8 13 -13 0.1662 -0.0026
8 13 -11 0.5157 0.0053
8 13 -9 -1.3906 -0.0044
8 13 -7 1.1741 0.0025
8 13 -5 0.2504 -0.0005
8 13 -3 -1.2938 -0.0014
8 13 -1 0.7174 0.0015
8 13 1 0.7840 -0.0002
8 13 3 -1.5309 0.0002
8 13 5 0.7665 -0.0018
8 13 7 0.6725 0.0015
8 13 9 -1.3503 0.0014
8 13 11 0.8539 -0.0033
8 13 13 -0.2379 0.0015
8 13 15 0.4705 0.0021
8 13 17 -0.9358 -0.0048
8 13 19 0.4488 0.0052
8 13 21 0.7029 -0.0030
8 14 -12 -1.0164 0.0004
8 14 -10 0.1970 0.0035
8 14 -8 0.8557 -0.0053
8 14 -6 -0.7159 0.0054
8 14 -4 -0.4879 -0.0032
8 14 -2 1.2123 -0.0001
8 14 0 -0.5154 0.0023
8 14 2 -0.7590 -0.0026
8 14 4 1.2162 0.0024
8 14 6 -0.8082 -0.0027
8 14 8 0.6327 0.0034
8 14 10 -0.9524 -0.0033
8 14 12 0.6626 0.0004
9 1 -46 0.3533 -0.0012
9 1 -44 0.9498 -0.0018
9 1 -42 -1.9737 -0.0013
9 1 -40 2.0295 0.0066
9 1 -38 -1.4193 0.0001
9 1 -36 0.9915 -0.0131
9 1 -34 -0.7307 0.0102
9 1 -32 -0.2602 0.0067
9 1 -30 2.1773 -0.0110
9 1 -28 -3.7568 -0.0003
9 1 -26 3.4859 0.0033
9 1 -24 -1.3329 0.0042
9 1 -22 -1.0277 -0.0019
9 1 -20 1.9540 -0.0063
9 1 -18 -1.4245 0.0002
9 1 -16 0.2522 0.0114
9 1 -14 1.3019 -0.0045
9 1 -12 -2.6454 -0.0112
9 1 -10 2.1793 0.0092
9 1 -8 0.0248 0.0030
9 1 -6 -0.9925 -0.0008
9 1 -4 -0.3630 -0.0110
9 1 -2 0.0510 0.0103
9 1 0 4.7912 0.0014
9 1 2 -9.4354 -0.0086
9 1 4 7.0103 0.0121
9 1 6 1.6321 -0.0173
9 1 8 -8.9078 0.0142
9 1 10 9.7767 0.0043
9 1 12 -5.5168 -0.0211
9 1 14 0.0361 0.0180
9 1 16 3.4558 -0.0030
9 1 18 -3.4826 -0.0041
9 1 20 1.2491 0.0004
9 1 22 0.2839 0.0021
9 1 24 0.2043 0.0009
9 1 26 -1.2659 -0.0035
9 1 28 1.4285 0.0026
9 1 30 -0.9670 -0.0026
9 1 32 0.5042 0.0050
9 1 34 0.0433 -0.0051
9 1 36 -0.6446 0.0008
9 1 38 0.9172 0.0029
9 1 40 -0.9386 -0.0025
9 1 42 1.0763 0.0012
9 1 44 -1.0919 -0.0024
9 1 46 0.4639 0.0034
9 2 -47 0.4781 0.0016
9 2 -45 -1.0459 -0.0013
9 2 -43 1.3642 -0.0004
9 2 -41 -1.2507 0.0041
9 2 -39 0.5967 -0.0013
9 2 -37 0.8460 -0.0074
9 2 -35 -2.6887 0.0074
9 2 -33 3.5330 0.0039
9 2 -31 -2.2607 -0.0088
9 2 -29 -0.4474 0.0006
9 2 -27 2.4595 0.0041
9 2 -25 -2.2589 0.0027
9 2 -23 0.4937 -0.0071
9 2 -21 0.8387 0.0016
9 2 -19 -0.7520 0.0029
9 2 -17 0.2888 -0.0012
9 2 -15 -0.8683 0.0003
9 2 -13 2.1697 -0.0027
9 2 -11 -2.3862 0.0038
9 2 -9 0.5486 -0.0029
9 2 -7 2.0672 0.0002
9 2 -5 -3.3477 0.0052
9 2 -3 2.8172 -0.0059
9 2 -1 -1.7888 -0.0039
9 2 1 1.0664 0.0094
9 2 3 0.0648 0.0035
9 2 5 -1.9605 -0.0159
9 2 7 3.3273 0.0049
9 2 9 -2.9118 0.0127
9 2 11 1.1397 -0.0086
9 2 13 0.9062 -0.0067
9 2 15 -2.6597 0.0061
9 2 17 3.3465 0.0046
9 2 19 -1.9647 -0.0052
9 2 21 -0.7652 0.0001
9 2 23 2.2294 -0.0012
9 2 25 -1.1750 0.0020
9 2 27 -0.4404 0.0034
9 2 29 0.3805 -0.0046
9 2 31 0.6203 -0.0015
9 2 33 -0.4665 0.0032
9 2 35 -0.6407 0.0017
9 2 37 0.5888 -0.0036
9 2 39 0.9678 0.0009
9 2 41 -1.8152 0.0010
9 2 43 0.5764 -0.0033
9 2 45 1.2163 0.0059
9 2 47 -1.4934 -0.0023
9 3 -46 1.3317 0.0032
9 3 -44 -2.0801 0.0059
9 3 -42 1.0374 -0.0055
9 3 -40 1.0668 -0.0010
9 3 -38 -2.0828 0.0014
9 3 -36 1.1390 0.0034
9 3 -34 0.3885 -0.0031
9 3 -32 -0.8220 -0.0004
9 3 -30 -0.1883 -0.0020
9 3 -28 1.9608 0.0053
9 3 -26 -3.2585 0.0000
9 3 -24 2.7421 -0.0064
9 3 -22 -0.4973 0.0028
9 3 -20 -1.3886 0.0025
9 3 -18 1.2294 0.0009
9 3 -16 0.0935 -0.0052
9 3 -14 -0.6188 0.0001
9 3 -12 -0.2005 0.0069
9 3 -10 1.5176 -0.0055
9 3 -8 -2.2804 0.0010
9 3 -6 1.8242 -0.0023
9 3 -4 -0.6736 0.0065
9 3 -2 0.5625 -0.0043
9 3 0 -2.0021 -0.0063
9 3 2 2.7716 0.0162
9 3 4 -0.8751 -0.0140
9 3 6 -2.3280 0.0016
9 3 8 4.0488 0.0067
9 3 10 -3.5059 -0.0047
9 3 12 1.6547 0.0018
9 3 14 0.4461 -0.0045
9 3 16 -1.4791 0.0060
9 3 18 0.4490 -0.0029
9 3 20 1.3722 0.0010
9 3 22 -1.4676 -0.0011
9 3 24 -0.3410 -0.0011
9 3 26 1.7907 0.0027
9 3 28 -1.6867 0.0002
9 3 30 0.9103 -0.0013
9 3 32 -0.2006 -0.0034
9 3 34 -0.5140 0.0059
9 3 36 0.9145 -0.0023
9 3 38 -0.5722 0.0009
9 3 40 0.0051 -0.0043
9 3 42 0.0903 0.0037
9 3 44 0.0246 0.0020
9 3 46 0.1483 -0.0036
9 4 -45 0.4382 -0.0033
9 4 -43 0.8302 0.0064
9 4 -41 -1.5852 -0.0049
9 4 -39 1.3210 0.0011
9 4 -37 -0.7468 0.0012
9 4 -35 0.8500 0.0010
9 4 -33 -1.6674 -0.0039
9 4 -31 2.2187 0.0016
9 4 -29 -1.5053 0.0024
9 4 -27 -0.3488 -0.0018
9 4 -25 1.9946 -0.0008
9 4 -23 -2.2615 0.0005
9 4 -21 1.5176 -0.0000
9 4 -19 -1.0257 0.0013
9 4 -17 1.0725 -0.0006
9 4 -15 -0.5812 -0.0017
9 4 -13 -1.1035 -0.0001
9 4 -11 2.7222 0.0033
9 4 -9 -2.3058 -0.0003
9 4 -7 -0.1171 -0.0063
9 4 -5 2.1692 0.0072
9 4 -3 -2.0987 -0.0034
9 4 -1 0.8330 0.0010
9 4 1 -0.0683 0.0018
9 4 3 -0.1472 -0.0069
9 4 5 0.5163 0.0081
9 4 7 -0.8502 -0.0025
9 4 9 0.9105 -0.0024
9 4 11 -1.1788 0.0011
9 4 13 1.3948 0.0014
9 4 15 -0.3739 -0.0007
9 4 17 -1.4821 -0.0008
9 4 19 1.9600 0.0015
9 4 21 -0.5752 -0.0032
9 4 23 -0.3776 0.0044
9 4 25 -0.3457 -0.0020
9 4 27 0.8990 -0.0010
9 4 29 0.2534 0.0004
9 4 31 -1.5618 0.0016
9 4 33 0.9984 -0.0012
9 4 35 0.6264 0.0003
9 4 37 -1.0876 -0.0005
9 4 39 0.1763 -0.0003
9 4 41 0.3763 0.0028
9 4 43 0.1765 -0.0032
9 4 45 -0.6688 0.0010
9 5 -44 -0.5233 -0.0096
9 5 -42 0.9653 0.0115
9 5 -40 -1.5394 -0.0056
9 5 -38 1.0222 -0.0006
9 5 -36 -0.0828 0.0027
9 5 -34 0.3106 -0.0021
9 5 -32 -1.2085 0.0001
9 5 -30 1.0349 0.0020
9 5 -28 -0.0276 -0.0021
9 5 -26 -0.2825 -0.0003
9 5 -24 0.2204 0.0022
9 5 -22 -1.1019 -0.0013
9 5 -20 1.9641 -0.0003
9 5 -18 -0.7289 0.0004
9 5 -16 -1.7853 0.0003
9 5 -14 2.4582 -0.0002
9 5 -12 -0.4090 -0.0005
9 5 -10 -2.0146 0.0003
9 5 -8 2.8053 0.0006
9 5 -6 -2.3288 -0.0002
9 5 -4 1.6639 -0.0029
9 5 -2 -0.9842 0.0054
9 5 0 0.0747 -0.0011
9 5 2 0.7592 -0.0073
9 5 4 -0.9411 0.0090
9 5 6 0.5801 -0.0011
9 5 8 -0.6436 -0.0054
9 5 10 1.5466 0.0024
9 5 12 -2.0411 0.0028
9 5 14 0.8907 -0.0016
9 5 16 0.7969 -0.0027
9 5 18 -0.9379 0.0035
9 5 20 -0.2446 -0.0006
9 5 22 0.7601 -0.0020
9 5 24 -0.2127 0.0020
9 5 26 -0.0756 0.0007
9 5 28 -0.2023 -0.0029
9 5 30 0.1537 0.0011
9 5 32 0.3410 0.0019
9 5 34 -0.7609 -0.0010
9 5 36 1.1685 -0.0006
9 5 38 -1.4707 -0.0025
9 5 40 0.7974 0.0054
9 5 42 0.8338 -0.0012
9 5 44 -1.8276 -0.0036
9 6 -43 0.2243 -0.0111
9 6 -41 0.2102 0.0015
9 6 -39 -1.0466 0.0030
9 6 -37 1.2410 -0.0006
9 6 -35 -0.3225 -0.0011
9 6 -33 -0.7091 -0.0015
9 6 -31 0.6612 0.0035
9 6 -29 -0.0393 -0.0006
9 6 -27 0.4151 -0.0030
9 6 -25 -1.9038 0.0018
9 6 -23 2.6428 0.0017
9 6 -21 -1.3008 -0.0018
9 6 -19 -0.8987 -0.0005
9 6 -17 1.5508 -0.0001
9 6 -15 -0.1465 0.0018
9 6 -13 -1.2029 -0.0005
9 6 -11 0.5354 -0.0013
9 6 -9 1.3301 -0.0006
9 6 -7 -1.9984 0.0033
9 6 -5 0.7431 -0.0024
9 6 -3 0.9096 -0.0011
9 6 -1 -1.4851 0.0034
9 6 1 0.8858 -0.0027
9 6 3 0.2721 -0.0010
9 6 5 -1.1679 0.0042
9 6 7 1.0745 -0.0018
9 6 9 -0.3469 -0.0036
9 6 11 0.2475 0.0037
9 6 13 -0.9090 0.0016
9 6 15 0.9952 -0.0029
9 6 17 -0.1330 -0.0012
9 6 19 -0.4273 0.0026
9 6 21 0.2582 0.0008
9 6 23 -0.3838 -0.0020
9 6 25 0.9088 -0.0000
9 6 27 -0.7340 -0.0001
9 6 29 0.0460 0.0024
9 6 31 -0.2677 -0.0017
9 6 33 1.2328 -0.0011
9 6 35 -1.1762 0.0005
9 6 37 -0.2053 0.0029
9 6 39 1.2061 -0.0031
9 6 41 -0.8533 -0.0011
9 7 -40 1.6640 -0.0021
9 7 -38 -0.4667 0.0036
9 7 -36 -1.0901 -0.0017
9 7 -34 0.7026 -0.0009
9 7 -32 0.9823 0.0017
9 7 -30 -1.2852 -0.0013
9 7 -28 -0.0935 0.0016
9 7 -26 0.8419 -0.0016
9 7 -24 -0.1215 -0.0008
9 7 -22 -0.3778 0.0031
9 7 -20 -0.2904 -0.0016
9 7 -18 0.9782 -0.0015
9 7 -16 -0.7881 0.0007
9 7 -14 0.2529 0.0031
9 7 -12 0.1110 -0.0030
9 7 -10 -0.2644 -0.0017
9 7 -8 -0.2781 0.0048
9 7 -6 1.7107 -0.0027
9 7 -4 -2.5308 -0.0013
9 7 -2 1.0743 0.0033
9 7 0 1.6741 -0.0020
9 7 2 -2.8542 -0.0002
9 7 4 1.3981 -0.0004
9 7 6 0.7153 0.0032
9 7 8 -1.0842 -0.0031
9 7 10 -0.3994 -0.0015
9 7 12 1.8108 0.0045
9 7 14 -1.5737 -0.0025
9 7 16 0.0739 0.0002
9 7 18 1.1623 -0.0010
9 7 20 -1.3287 0.0009
9 7 22 0.7304 0.0019
9 7 24 0.1205 -0.0027
9 7 26 -0.7412 0.0005
9 7 28 0.5535 -0.0001
9 7 30 0.3229 0.0018
9 7 32 -0.8390 0.0001
9 7 34 0.5845 -0.0038
9 7 36 -0.4444 0.0014
9 7 38 0.7417 0.0055
9 7 40 -0.4249 -0.0052
9 8 -39 -0.4151 0.0014
9 8 -37 -0.0766 -0.0055
9 8 -35 -0.4373 0.0031
9 8 -33 1.3098 0.0021
9 8 -31 -1.2539 -0.0026
9 8 -29 0.2337 -0.0005
9 8 -27 0.4360 0.0015
9 8 -25 0.2348 0.0002
9 8 -23 -1.6708 -0.0016
9 8 -21 2.2720 0.0023
9 8 -19 -1.1590 -0.0030
9 8 -17 -0.6746 0.0030
9 8 -15 1.3824 -0.0014
9 8 -13 -0.5995 -0.0012
9 8 -11 -0.0649 0.0026
9 8 -9 -0.6216 -0.0012
9 8 -7 1.7231 -0.0015
9 8 -5 -1.6244 0.0016
9 8 -3 0.3421 0.0016
9 8 -1 0.7559 -0.0034
9 8 1 -0.8012 0.0002
9 8 3 0.0508 0.0046
9 8 5 0.7451 -0.0048
9 8 7 -0.9632 -0.0003
9 8 9 0.5379 0.0048
9 8 11 0.0455 -0.0039
9 8 13 -0.4543 -0.0007
9 8 15 0.7522 0.0031
9 8 17 -0.7341 -0.0010
9 8 19 0.0872 -0.0012
9 8 21 0.5908 0.0004
9 8 23 -0.4164 0.0010
9 8 25 -0.1510 -0.0005
9 8 27 0.1396 -0.0002
9 8 29 -0.1026 -0.0006
9 8 31 0.9996 0.0007
9 8 33 -1.7421 0.0011
9 8 35 0.6422 -0.0015
9 8 37 1.3669 -0.0005
9 9 -36 0.1385 -0.0033
9 9 -34 -0.4370 0.0027
9 9 -32 -0.7186 0.0007
9 9 -30 1.6774 -0.0021
9 9 -28 -0.9098 0.0011
9 9 -26 -0.7932 -0.0013
9 9 -24 1.5903 0.0028
9 9 -22 -0.9520 -0.0028
9 9 -20 -0.1057 0.0008
9 9 -18 0.4484 0.0011
9 9 -16 0.0581 -0.0012
9 9 -14 -0.5153 0.0002
9 9 -12 0.0847 0.0007
9 9 -10 0.7205 -0.0005
9 9 -8 -0.5515 -0.0006
9 9 -6 -0.5921 0.0009
9 9 -4 0.9638 0.0009
9 9 -2 0.2864 -0.0025
9 9 0 -1.5416 0.0003
9 9 2 1.1051 0.0039
9 9 4 0.2515 -0.0031
9 9 6 -0.7499 -0.0031
9 9 8 0.3792 0.0060
9 9 10 -0.3586 -0.0012
9 9 12 0.7439 -0.0045
9 9 14 -0.5192 0.0040
9 9 16 -0.3686 -0.0005
9 9 18 0.8422 -0.0004
9 9 20 -0.5225 -0.0006
9 9 22 0.2552 0.0005
9 9 24 -0.5199 0.0007
9 9 26 0.5073 -0.0024
9 9 28 0.5017 0.0045
9 9 30 -1.6274 -0.0039
9 9 32 1.3904 -0.0023
9 9 34 0.0216 0.0083
9 9 36 -0.8373 -0.0057
9 10 -33 -0.4836 -0.0033
9 10 -31 0.3268 0.0010
9 10 -29 -1.0320 0.0008
9 10 -27 1.5293 0.0009
9 10 -25 -0.9612 -0.0022
9 10 -23 0.0458 0.0003
9 10 -21 0.2094 0.0011
9 10 -19 -0.1657 0.0008
9 10 -17 0.6591 -0.0034
9 10 -15 -1.2825 0.0035
9 10 -13 1.0820 -0.0013
9 10 -11 -0.3997 -0.0016
9 10 -9 0.3877 0.0033
9 10 -7 -0.9871 -0.0034
9 10 -5 0.9976 0.0030
9 10 -3 -0.0685 -0.0025
9 10 -1 -0.8192 -0.0001
9 10 1 0.8708 0.0040
9 10 3 -0.3204 -0.0048
9 10 5 -0.2228 0.0017
9 10 7 0.3988 0.0006
9 10 9 -0.1418 -0.0001
9 10 11 -0.3381 -0.0002
9 10 13 0.6798 -0.0007
9 10 15 -0.6140 0.0010
9 10 17 0.0386 -0.0007
9 10 19 0.7791 0.0005
9 10 21 -1.0126 0.0005
9 10 23 0.1297 -0.0022
9 10 25 1.0063 0.0016
9 10 27 -1.0898 0.0013
9 10 29 0.3463 -0.0033
9 10 31 -0.0068 0.0036
9 10 33 0.1026 -0.0040
9 11 -28 0.4812 -0.0028
9 11 -26 -0.4088 0.0047
9 11 -24 0.4411 -0.0035
9 11 -22 -0.7323 -0.0009
9 11 -20 0.7865 0.0021
9 11 -18 -0.1677 0.0015
9 11 -16 -0.7418 -0.0027
9 11 -14 1.0768 -0.0011
9 11 -12 -0.6118 0.0033
9 11 -10 0.0930 -0.0004
9 11 -8 -0.0788 -0.0025
9 11 -6 0.0253 0.0021
9 11 -4 0.6601 -0.0007
9 11 -2 -1.2016 0.0001
9 11 0 0.4299 0.0007
9 11 2 1.0109 -0.0013
9 11 4 -1.1124 0.0008
9 11 6 -0.4131 0.0007
9 11 8 1.2386 -0.0018
9 11 10 0.2458 0.0015
9 11 12 -2.2100 0.0014
9 11 14 1.8028 -0.0051
9 11 16 0.6703 0.0056
9 11 18 -2.2066 -0.0021
9 11 20 1.4195 -0.0011
9 11 22 -0.0445 0.0015
9 11 24 -0.1656 -0.0012
9 11 26 -0.1947 0.0021
9 11 28 -0.1474 -0.0026
9 12 -23 0.7482 -0.0016
9 12 -21 -0.5594 -0.0013
9 12 -19 -0.0983 0.0007
9 12 -17 0.3345 0.0026
9 12 -15 -0.1563 -0.0034
9 12 -13 -0.0124 0.0007
9 12 -11 0.3674 0.0015
9 12 -9 -1.1127 -0.0019
9 12 -7 1.4847 0.0027
9 12 -5 -0.6444 -0.0037
9 12 -3 -0.8125 0.0022
9 12 -1 1.3496 0.0011
9 12 1 -0.4100 -0.0018
9 12 3 -0.9287 -0.0005
9 12 5 1.2252 0.0016
9 12 7 -0.1733 0.0005
9 12 9 -1.1728 -0.0022
9 12 11 1.5390 0.0007
9 12 13 -0.7673 0.0017
9 12 15 -0.1883 -0.0016
9 12 17 0.5650 -0.0007
9 12 19 -0.4853 0.0029
9 12 21 0.2491 -0.0036
9 12 23 0.1728 0.0023
9 13 -16 1.3581 0.0021
9 13 -14 -0.6031 -0.0040
9 13 -12 -0.4895 0.0027
9 13 -10 0.6406 -0.0018
9 13 -8 0.1288 0.0008
9 13 -6 -0.5675 0.0015
9 13 -4 -0.0446 -0.0036
9 13 -2 0.8527 0.0036
9 13 0 -0.6510 -0.0018
9 13 2 -0.3457 -0.0003
9 13 4 0.8226 0.0014
9 13 6 -0.3719 -0.0013
9 13 8 0.1261 0.0019
9 13 10 -0.8711 -0.0032
9 13 12 1.5098 0.0014
9 13 14 -0.5856 0.0044
9 13 16 -1.2582 -0.0081
9 14 -1 -0.7600 -0.0007
9 14 1 0.0842 0.0004
10 0 -44 -0.9693 -0.0004
10 0 -42 0.0438 0.0069
10 0 -40 1.4001 -0.0030
10 0 -38 -2.3464 -0.0024
10 0 -36 2.3654 -0.0040
10 0 -34 -1.6177 0.0099
10 0 -32 0.2328 0.0014
10 0 -30 1.5782 -0.0141
10 0 -28 -2.9536 0.0057
10 0 -26 2.7554 0.0088
10 0 -24 -1.0123 -0.0046
10 0 -22 -0.5963 -0.0061
10 0 -20 0.7468 0.0022
10 0 -18 -0.4132 0.0040
10 0 -16 1.0450 0.0040
10 0 -14 -1.5637 -0.0101
10 0 -12 0.0933 -0.0006
10 0 -10 2.0439 0.0095
10 0 -8 -2.0753 -0.0022
10 0 -6 0.8623 -0.0026
10 0 -4 -1.2556 -0.0080
10 0 -2 1.9696 0.0159
10 0 0 0.9429 -0.0083
10 0 2 -6.4592 -0.0030
10 0 4 8.4932 0.0108
10 0 6 -4.1486 -0.0210
10 0 8 -2.8908 0.0258
10 0 10 7.5169 -0.0102
10 0 12 -7.6759 -0.0147
10 0 14 4.1310 0.0225
10 0 16 0.5476 -0.0112
10 0 18 -3.1261 0.0009
10 0 20 2.4374 0.0003
10 0 22 -0.4626 0.0008
10 0 24 -0.4625 -0.0012
10 0 26 0.1012 0.0020
10 0 28 0.6579 -0.0008
10 0 30 -1.2983 -0.0027
10 0 32 1.5148 0.0039
10 0 34 -1.1290 -0.0023
10 0 36 0.5488 0.0016
10 0 38 -0.2312 -0.0016
10 0 40 -0.1397 -0.0003
10 0 42 0.9871 0.0024
10 0 44 -1.7982 -0.0020
10 1 -45 0.2030 -0.0007
10 1 -43 0.5918 0.0006
10 1 -41 -1.2982 0.0033
10 1 -39 1.4107 -0.0042
10 1 -37 -0.6605 -0.0053
10 1 -35 -0.7139 0.0126
10 1 -33 1.8155 -0.0021
10 1 -31 -1.6671 -0.0134
10 1 -29 0.2250 0.0104
10 1 -27 1.3478 0.0044
10 1 -25 -1.6974 -0.0065
10 1 -23 0.6412 -0.0031
10 1 -21 0.6531 0.0054
10 1 -19 -0.9776 0.0001
10 1 -17 0.3960 -0.0009
10 1 -15 -0.0250 -0.0008
10 1 -13 0.6127 -0.0036
10 1 -11 -1.6111 0.0087
10 1 -9 1.7870 -0.0060
10 1 -7 -0.6599 -0.0015
10 1 -5 -0.9461 0.0074
10 1 -3 1.9364 -0.0068
10 1 -1 -2.1057 -0.0032
10 1 1 1.8105 0.0119
10 1 3 -1.0324 -0.0019
10 1 5 -0.3536 -0.0172
10 1 7 1.7522 0.0146
10 1 9 -2.2700 0.0084
10 1 11 1.7397 -0.0160
10 1 13 -0.5790 -0.0003
10 1 15 -0.8589 0.0097
10 1 17 1.9984 -0.0003
10 1 19 -1.8741 -0.0060
10 1 21 0.3499 0.0007
10 1 23 1.1093 0.0020
10 1 25 -1.0324 -0.0000
10 1 27 -0.1271 0.0026
10 1 29 0.7476 -0.0049
10 1 31 -0.3662 -0.0008
10 1 33 0.0161 0.0051
10 1 35 -0.2850 -0.0006
10 1 37 0.3567 -0.0035
10 1 39 0.4871 0.0009
10 1 41 -1.4676 0.0020
10 1 43 1.3390 -0.0033
10 1 45 -0.2002 0.0055
10 2 -44 -1.2653 -0.0014
10 2 -42 1.5434 -0.0065
10 2 -40 -0.8423 0.0020
10 2 -38 -0.0272 0.0031
10 2 -36 0.0121 0.0023
10 2 -34 0.7525 -0.0071
10 2 -32 -1.0851 0.0004
10 2 -30 0.1527 0.0059
10 2 -28 1.6644 -0.0008
10 2 -26 -3.0481 -0.0039
10 2 -24 2.8791 -0.0007
10 2 -22 -1.4531 0.0035
10 2 -20 0.1348 0.0018
10 2 -18 0.4710 -0.0025
10 2 -16 -0.8816 -0.0060
10 2 -14 1.0776 0.0092
10 2 -12 -0.4521 -0.0003
10 2 -10 -0.3179 -0.0081
10 2 -8 -0.0777 0.0074
10 2 -6 0.9144 -0.0044
10 2 -4 -0.5116 0.0057
10 2 -2 -0.1981 -0.0079
10 2 0 -1.1008 0.0044
10 2 2 3.5400 0.0046
10 2 4 -3.7157 -0.0123
10 2 6 0.7552 0.0132
10 2 8 2.7994 -0.0092
10 2 10 -4.6352 0.0046
10 2 12 4.2075 0.0012
10 2 14 -1.8390 -0.0079
10 2 16 -0.9980 0.0092
10 2 18 1.9576 -0.0039
10 2 20 -0.5612 0.0008
10 2 22 -0.9108 -0.0037
10 2 24 0.6129 0.0046
10 2 26 0.7215 -0.0006
10 2 28 -1.6213 -0.0010
10 2 30 1.6952 -0.0013
10 2 32 -1.0606 0.0003
10 2 34 -0.0652 0.0040
10 2 36 0.9206 -0.0048
10 2 38 -0.8732 0.0027
10 2 40 0.4066 -0.0030
10 2 42 -0.3059 0.0030
10 2 44 0.4135 0.0010
10 3 -43 -0.3235 0.0001
10 3 -41 0.2696 -0.0070
10 3 -39 -0.5382 0.0076
10 3 -37 0.6134 0.0003
10 3 -35 0.1743 -0.0056
10 3 -33 -1.6483 0.0000
10 3 -31 2.6699 0.0063
10 3 -29 -2.2121 -0.0027
10 3 -27 0.5182 -0.0027
10 3 -25 0.9954 0.0003
10 3 -23 -1.2346 0.0033
10 3 -21 0.6573 -0.0007
10 3 -19 -0.5627 -0.0026
10 3 -17 1.2440 0.0015
10 3 -15 -1.4360 0.0003
10 3 -13 -0.0870 -0.0012
10 3 -11 2.5861 0.0036
10 3 -9 -3.6526 -0.0038
10 3 -7 1.9328 -0.0019
10 3 -5 1.0108 0.0069
10 3 -3 -2.5921 -0.0056
10 3 -1 2.3370 0.0033
10 3 1 -1.6009 -0.0029
10 3 3 0.9235 -0.0016
10 3 5 0.1873 0.0084
10 3 7 -1.4295 -0.0068
10 3 9 1.9455 -0.0018
10 3 11 -1.8286 0.0044
10 3 13 1.4083 0.0010
10 3 15 -0.1222 -0.0038
10 3 17 -1.8859 0.0015
10 3 19 2.6201 -0.0006
10 3 21 -0.9950 0.0010
10 3 23 -0.8717 0.0009
10 3 25 0.5652 -0.0022
10 3 27 0.9155 0.0004
10 3 29 -0.8905 0.0001
10 3 31 -0.7053 0.0025
10 3 33 1.4258 -0.0030
10 3 35 -0.2981 0.0009
10 3 37 -0.8118 -0.0001
10 3 39 0.2709 -0.0002
10 3 41 0.9174 0.0024
10 3 43 -0.9154 -0.0021
10 4 -42 -1.2303 0.0136
10 4 -40 -0.2626 -0.0115
10 4 -38 1.5817 0.0024
10 4 -36 -1.3883 0.0019
10 4 -34 0.5715 -0.0020
10 4 -32 -0.3904 0.0018
10 4 -30 0.7063 0.0001
10 4 -28 -1.0439 -0.0029
10 4 -26 1.4032 0.0020
10 4 -24 -1.2550 0.0018
10 4 -22 -0.1323 -0.0023
10 4 -20 1.7698 -0.0011
10 4 -18 -1.5626 0.0029
10 4 -16 -0.5835 -0.0015
10 4 -14 2.2637 -0.0008
10 4 -12 -1.6683 0.0025
10 4 -10 -0.4440 -0.0031
10 4 -8 2.1607 0.0020
10 4 -6 -2.5589 0.0003
10 4 -4 2.1497 -0.0035
10 4 -2 -1.7926 0.0074
10 4 0 1.4584 -0.0073
10 4 2 -0.4540 -0.0004
10 4 4 -1.0174 0.0078
10 4 6 1.7064 -0.0054
10 4 8 -1.3172 -0.0007
10 4 10 0.9964 -0.0009
10 4 12 -1.0585 0.0059
10 4 14 0.4094 -0.0031
10 4 16 0.8518 -0.0037
10 4 18 -0.9184 0.0049
10 4 20 -0.5331 -0.0023
10 4 22 1.4132 0.0016
10 4 24 -0.5625 -0.0008
10 4 26 -0.6501 -0.0010
10 4 28 0.8648 -0.0007
10 4 30 -0.3531 0.0034
10 4 32 -0.2915 -0.0016
10 4 34 0.8047 -0.0012
10 4 36 -0.6351 -0.0002
10 4 38 -0.3492 -0.0003
10 4 40 1.0299 0.0064
10 4 42 -0.5507 -0.0091
10 5 -41 0.8348 0.0111
10 5 -39 -1.3869 -0.0019
10 5 -37 1.2885 -0.0027
10 5 -35 -0.4667 0.0006
10 5 -33 -0.3169 0.0021
10 5 -31 0.0904 -0.0007
10 5 -29 0.8228 -0.0012
10 5 -27 -0.8573 -0.0009
10 5 -25 -0.6442 0.0032
10 5 -23 2.2160 -0.0010
10 5 -21 -2.0062 -0.0017
10 5 -19 0.2196 0.0004
10 5 -17 1.0499 0.0004
10 5 -15 -0.4908 0.0026
10 5 -13 -0.7060 -0.0038
10 5 -11 0.5643 -0.0003
10 5 -9 0.7772 0.0033
10 5 -7 -1.3531 -0.0006
10 5 -5 0.4327 -0.0031
10 5 -3 0.6252 0.0025
10 5 -1 -0.7795 0.0014
10 5 1 0.4835 -0.0043
10 5 3 -0.2069 0.0027
10 5 5 -0.1173 0.0025
10 5 7 0.1606 -0.0046
10 5 9 0.2504 0.0008
10 5 11 -0.1357 0.0018
10 5 13 -1.0503 0.0012
10 5 15 1.8867 -0.0025
10 5 17 -1.1310 -0.0028
10 5 19 -0.1090 0.0066
10 5 21 0.4180 -0.0028
10 5 23 -0.3961 -0.0017
10 5 25 0.8792 0.0009
10 5 27 -0.9476 0.0001
10 5 29 -0.1645 0.0018
10 5 31 1.1148 -0.0018
10 5 33 -0.4421 -0.0003
10 5 35 -1.0282 -0.0015
10 5 37 1.4771 0.0063
10 5 39 -0.6571 -0.0065
10 5 41 -0.2083 0.0007
10 6 -40 1.5785 0.0056
10 6 -38 -1.0709 0.0006
10 6 -36 -0.5169 -0.0028
10 6 -34 1.0024 0.0018
10 6 -32 0.3467 -0.0008
10 6 -30 -1.4719 0.0003
10 6 -28 0.9691 0.0010
10 6 -26 -0.1249 -0.0028
10 6 -24 0.1453 0.0025
10 6 -22 -0.1023 0.0002
10 6 -20 -0.7601 -0.0017
10 6 -18 1.1883 -0.0004
10 6 -16 -0.1858 0.0019
10 6 -14 -0.9486 0.0009
10 6 -12 0.6483 -0.0045
10 6 -10 0.5001 0.0032
10 6 -8 -1.0646 0.0014
10 6 -6 1.1249 -0.0035
10 6 -4 -1.5569 0.0020
10 6 -2 1.9294 -0.0004
10 6 0 -1.0139 0.0005
10 6 2 -0.8655 -0.0007
10 6 4 1.7363 -0.0004
10 6 6 -0.7039 0.0022
10 6 8 -0.5644 -0.0032
10 6 10 0.1091 0.0020
10 6 12 1.4838 0.0005
10 6 14 -1.9961 -0.0015
10 6 16 0.8241 0.0011
10 6 18 0.5116 -0.0014
10 6 20 -0.9302 0.0016
10 6 22 0.8385 0.0004
10 6 24 -0.5832 -0.0024
10 6 26 -0.0362 0.0006
10 6 28 0.6047 0.0019
10 6 30 -0.4316 0.0002
10 6 32 -0.0716 -0.0031
10 6 34 0.1630 0.0002
10 6 36 -0.2736 0.0038
10 6 38 0.8924 0.0000
10 6 40 -1.0593 -0.0066
10 7 -39 -0.5592 -0.0033
10 7 -37 -0.4607 0.0005
10 7 -35 0.4440 0.0044
10 7 -33 0.8176 -0.0027
10 7 -31 -1.5175 -0.0018
10 7 -29 0.5201 0.0008
10 7 -27 0.8293 0.0043
10 7 -25 -0.5370 -0.0051
10 7 -23 -1.2340 -0.0002
10 7 -21 2.2648 0.0047
10 7 -19 -1.1277 -0.0038
10 7 -17 -0.8793 0.0013
10 7 -15 1.3162 -0.0013
10 7 -13 0.1632 0.0019
10 7 -11 -1.3432 -0.0003
10 7 -9 0.5645 -0.0016
10 7 -7 1.0729 0.0007
10 7 -5 -1.5176 0.0013
10 7 -3 0.4958 -0.0003
10 7 -1 0.6775 -0.0033
10 7 1 -0.9641 0.0043
10 7 3 0.3117 0.0002
10 7 5 0.6386 -0.0054
10 7 7 -0.9949 0.0039
10 7 9 0.5280 0.0026
10 7 11 -0.0960 -0.0041
10 7 13 0.3418 -0.0017
10 7 15 -0.6485 0.0055
10 7 17 0.3762 -0.0020
10 7 19 0.0160 -0.0026
10 7 21 -0.1187 0.0025
10 7 23 0.3140 -0.0007
10 7 25 -0.4772 0.0005
10 7 27 -0.1191 -0.0001
10 7 29 0.8800 -0.0012
10 7 31 -0.2217 0.0008
10 7 33 -1.5089 0.0007
10 7 35 1.9976 0.0002
10 7 37 -0.4990 -0.0027
10 8 -36 0.2102 -0.0026
10 8 -34 -0.9903 0.0051
10 8 -32 -0.0750 -0.0026
10 8 -30 1.5592 -0.0009
10 8 -28 -1.5168 0.0005
10 8 -26 0.2816 0.0018
10 8 -24 0.4902 -0.0009
10 8 -22 -0.3815 -0.0029
10 8 -20 0.2628 0.0039
10 8 -18 -0.5591 0.0001
10 8 -16 0.8580 -0.0033
10 8 -14 -0.8102 0.0009
10 8 -12 0.4140 0.0034
10 8 -10 0.1785 -0.0034
10 8 -8 -0.4610 -0.0005
10 8 -6 -0.1366 0.0028
10 8 -4 1.1187 -0.0005
10 8 -2 -1.0182 -0.0032
10 8 0 -0.5609 0.0024
10 8 2 1.9752 0.0035
10 8 4 -1.6124 -0.0064
10 8 6 0.0588 0.0006
10 8 8 0.8759 0.0067
10 8 10 -0.5755 -0.0054
10 8 12 -0.0842 -0.0014
10 8 14 0.3602 0.0031
10 8 16 -0.3506 -0.0000
10 8 18 0.2044 -0.0003
10 8 20 0.2084 -0.0019
10 8 22 -0.5887 0.0014
10 8 24 0.2539 0.0002
10 8 26 0.5631 0.0002
10 8 28 -0.5588 0.0014
10 8 30 -0.6262 -0.0058
10 8 32 1.4201 0.0044
10 8 34 -0.6002 0.0053
10 8 36 -0.6667 -0.0102
10 9 -33 -0.4181 0.0027
10 9 -31 0.5026 0.0024
10 9 -29 -0.6163 -0.0022
10 9 -27 0.6381 0.0002
10 9 -25 -0.6077 0.0002
10 9 -23 0.7407 0.0006
10 9 -21 -0.9586 -0.0011
10 9 -19 0.7052 0.0012
10 9 -17 0.2012 -0.0013
10 9 -15 -0.9169 0.0023
10 9 -13 0.6047 -0.0035
10 9 -11 0.1900 0.0025
10 9 -9 -0.1924 0.0007
10 9 -7 -0.7259 -0.0025
10 9 -5 1.3723 0.0023
10 9 -3 -0.9651 -0.0028
10 9 -1 0.0608 0.0032
10 9 1 0.4253 -0.0006
10 9 3 -0.3302 -0.0031
10 9 5 0.1009 0.0032
10 9 7 -0.0486 -0.0007
10 9 9 0.0596 -0.0002
10 9 11 0.0520 -0.0004
10 9 13 -0.1337 0.0005
10 9 15 -0.0343 -0.0006
10 9 17 0.1505 0.0011
10 9 19 0.2062 -0.0006
10 9 21 -0.5828 -0.0004
10 9 23 0.1877 -0.0006
10 9 25 0.5384 0.0022
10 9 27 -0.4403 -0.0006
10 9 29 -0.2033 -0.0030
10 9 31 0.0283 0.0044
10 9 33 0.8133 -0.0027
10 10 -30 -0.0212 0.0037
10 10 -28 0.3461 -0.0025
10 10 -26 -0.3669 -0.0002
10 10 -24 0.3193 0.0006
10 10 -22 -0.4331 0.0006
10 10 -20 0.3461 -0.0019
10 10 -18 0.3218 0.0026
10 10 -16 -1.1857 -0.0013
10 10 -14 1.3640 -0.0016
10 10 -12 -0.5483 0.0023
10 10 -10 -0.4923 0.0002
10 10 -8 0.7588 -0.0023
10 10 -6 -0.2961 0.0023
10 10 -4 0.1316 -0.0022
10 10 -2 -0.7235 0.0021
10 10 0 1.1228 -0.0001
10 10 2 -0.3868 -0.0031
10 10 4 -0.7187 0.0037
10 10 6 0.6466 -0.0008
10 10 8 0.4410 -0.0021
10 10 10 -0.6486 0.0021
10 10 12 -0.7348 -0.0001
10 10 14 1.8799 -0.0015
10 10 16 -1.0350 0.0017
10 10 18 -0.8358 -0.0007
10 10 20 1.5220 -0.0005
10 10 22 -0.7399 0.0002
10 10 24 0.0779 0.0017
10 10 26 -0.2179 -0.0019
10 10 28 0.1361 -0.0020
10 10 30 0.7147 0.0060
10 11 -25 1.1447 0.0013
10 11 -23 -0.5948 -0.0019
10 11 -21 -0.1029 0.0006
10 11 -19 0.3765 0.0005
10 11 -17 -0.4423 0.0003
10 11 -15 0.5037 -0.0019
10 11 -13 -0.4452 0.0028
10 11 -11 0.3898 -0.0030
10 11 -9 -0.6916 0.0020
10 11 -7 1.1637 0.0010
10 11 -5 -1.0339 -0.0048
10 11 -3 0.0266 0.0055
10 11 -1 1.0155 -0.0017
10 11 1 -1.0470 -0.0023
10 11 3 0.1228 0.0011
10 11 5 0.6398 0.0027
10 11 7 -0.3865 -0.0022
10 11 9 -0.5337 -0.0028
10 11 11 1.1089 0.0050
10 11 13 -0.8452 -0.0017
10 11 15 0.0553 -0.0012
10 11 17 0.7729 0.0001
10 11 19 -1.2677 0.0016
10 11 21 0.9874 -0.0018
10 11 23 0.1568 0.0021
10 11 25 -1.2565 -0.0021
10 12 -20 -1.5729 -0.0010
10 12 -18 0.0997 0.0007
10 12 -16 1.4261 0.0004
10 12 -14 -1.6485 0.0003
10 12 -12 0.6131 -0.0007
10 12 -10 0.3473 -0.0016
10 12 -8 -0.2401 0.0039
10 12 -6 -0.3801 -0.0036
10 12 -4 0.2729 0.0016
10 12 -2 0.6402 0.0007
10 12 0 -1.1110 -0.0022
10 12 2 0.4198 0.0013
10 12 4 0.4920 0.0006
10 12 6 -0.4058 -0.0007
10 12 8 -0.2750 -0.0003
10 12 10 0.0891 -0.0010
10 12 12 1.1050 0.0023
10 12 14 -1.6204 0.0011
10 12 16 0.3955 -0.0064
10 12 18 1.2516 0.0060
10 12 20 -1.4384 -0.0008
10 13 -11 0.3531 0.0040
10 13 -9 0.3951 -0.0029
10 13 -7 -1.1819 -0.0002
10 13 -5 1.2280 0.0051
10 13 -3 -0.4230 -0.0060
10 13 -1 -0.4716 0.0015
10 13 1 0.5932 0.0012
10 13 3 0.0903 0.0017
10 13 5 -0.6527 -0.0043
10 13 7 0.2367 0.0019
10 13 9 0.8139 0.0011
10 13 11 -1.3025 0.0003
11 1 -42 -0.6475 -0.0042
11 1 -40 0.1307 0.0086
11 1 -38 0.8408 -0.0010
11 1 -36 -1.5921 -0.0000
11 1 -34 1.7402 -0.0081
11 1 -32 -1.1747 0.0062
11 1 -30 -0.1179 0.0077
11 1 -28 1.6968 -0.0108
11 1 -26 -2.4120 -0.0016
11 1 -24 1.5236 0.0075
11 1 -22 -0.1652 -0.0001
11 1 -20 0.1654 -0.0038
11 1 -18 -1.0200 -0.0002
11 1 -16 0.3135 -0.0013
11 1 -14 1.9977 0.0083
11 1 -12 -2.8161 -0.0071
11 1 -10 0.8892 -0.0023
11 1 -8 1.0576 0.0069
11 1 -6 -1.0841 -0.0047
11 1 -4 0.8811 0.0042
11 1 -2 -1.5966 -0.0070
11 1 0 1.0852 0.0078
11 1 2 1.9961 -0.0052
11 1 4 -5.0326 0.0001
11 1 6 4.8234 0.0080
11 1 8 -1.3797 -0.0158
11 1 10 -2.8950 0.0157
11 1 12 5.4397 -0.0054
11 1 14 -4.7463 -0.0066
11 1 16 1.5983 0.0094
11 1 18 1.1382 -0.0033
11 1 20 -1.5101 -0.0018
11 1 22 0.3675 -0.0005
11 1 24 0.5339 0.0052
11 1 26 -0.5861 -0.0052
11 1 28 -0.1019 0.0015
11 1 30 1.1941 0.0005
11 1 32 -1.7732 -0.0002
11 1 34 1.2099 0.0004
11 1 36 -0.3154 -0.0014
11 1 38 0.1694 0.0019
11 1 40 -0.3990 -0.0016
11 1 42 0.0193 0.0003
11 2 -41 0.5716 0.0009
11 2 -39 -1.4466 0.0094
11 2 -37 1.6530 -0.0069
11 2 -35 -0.8104 -0.0055
11 2 -33 -0.7255 0.0067
11 2 -31 1.8217 0.0054
11 2 -29 -1.4920 -0.0099
11 2 -27 0.0136 0.0009
11 2 -25 1.1624 0.0043
11 2 -23 -0.9266 0.0000
11 2 -21 -0.1871 -0.0010
11 2 -19 0.6064 -0.0034
11 2 -17 0.3605 0.0026
11 2 -15 -1.5743 0.0024
11 2 -13 1.2346 -0.0022
11 2 -11 1.0269 -0.0006
11 2 -9 -3.4012 -0.0007
11 2 -7 3.6379 0.0025
11 2 -5 -1.5308 -0.0000
11 2 -3 -1.0137 -0.0026
11 2 -1 2.4135 0.0043
11 2 1 -2.7398 -0.0073
11 2 3 2.4375 0.0055
11 2 5 -1.3525 0.0051
11 2 7 -0.3658 -0.0111
11 2 9 1.8648 0.0026
11 2 11 -2.5974 0.0064
11 2 13 2.5034 -0.0024
11 2 15 -1.3062 -0.0042
11 2 17 -0.8267 0.0015
11 2 19 2.3019 0.0023
11 2 21 -1.6551 0.0005
11 2 23 -0.1490 -0.0029
11 2 25 0.7740 0.0009
11 2 27 0.2842 -0.0005
11 2 29 -1.2489 0.0016
11 2 31 0.8504 0.0008
11 2 33 0.0432 -0.0032
11 2 35 -0.1097 0.0005
11 2 37 -0.3454 0.0024
11 2 39 0.0463 -0.0016
11 2 41 1.0801 0.0012
11 3 -42 -1.8093 0.0048
11 3 -40 1.1988 -0.0130
11 3 -38 0.1838 0.0063
11 3 -36 -0.8379 -0.0001
11 3 -34 0.3112 0.0008
11 3 -32 0.4721 -0.0002
11 3 -30 -0.4633 -0.0034
11 3 -28 -0.6336 0.0032
11 3 -26 2.1460 0.0001
11 3 -24 -2.6914 -0.0001
11 3 -22 1.5145 -0.0016
11 3 -20 0.3158 -0.0003
11 3 -18 -1.0840 0.0036
11 3 -16 0.5471 -0.0031
11 3 -14 0.2735 -0.0003
11 3 -12 -0.7255 0.0034
11 3 -10 0.6610 -0.0042
11 3 -8 0.1019 0.0023
11 3 -6 -1.2202 0.0005
11 3 -4 1.8162 -0.0015
11 3 -2 -1.8123 0.0027
11 3 0 1.8876 -0.0058
11 3 2 -1.8527 0.0063
11 3 4 0.8879 -0.0021
11 3 6 0.6821 -0.0005
11 3 8 -1.7980 0.0001
11 3 10 2.3175 -0.0037
11 3 12 -2.3844 0.0097
11 3 14 1.3553 -0.0078
11 3 16 0.6474 -0.0004
11 3 18 -1.7232 0.0028
11 3 20 0.7447 -0.0002
11 3 22 0.7622 0.0019
11 3 24 -0.9206 -0.0049
11 3 26 -0.1044 0.0021
11 3 28 1.1314 0.0008
11 3 30 -1.4804 0.0027
11 3 32 0.8097 -0.0057
11 3 34 0.6870 0.0029
11 3 36 -1.7191 -0.0006
11 3 38 1.2374 0.0008
11 3 40 -0.0432 0.0029
11 3 42 -0.4463 -0.0086
11 4 -41 0.3573 0.0090
11 4 -39 -0.6128 -0.0096
11 4 -37 0.3640 0.0023
11 4 -35 0.1399 0.0035
11 4 -33 -0.2915 -0.0011
11 4 -31 -0.3650 -0.0036
11 4 -29 1.3942 0.0023
11 4 -27 -1.6385 0.0008
11 4 -25 0.5552 0.0011
11 4 -23 0.9807 -0.0034
11 4 -21 -1.6459 0.0007
11 4 -19 1.1770 0.0022
11 4 -17 -0.5177 -0.0011
11 4 -15 0.4785 0.0007
11 4 -13 -0.5767 -0.0025
11 4 -11 -0.2376 0.0011
11 4 -9 1.6675 0.0033
11 4 -7 -2.0142 -0.0032
11 4 -5 0.6585 -0.0018
11 4 -3 0.8156 0.0045
11 4 -1 -0.9699 -0.0015
11 4 1 0.3960 -0.0031
11 4 3 -0.1701 0.0046
11 4 5 0.2118 -0.0015
11 4 7 -0.2069 -0.0031
11 4 9 0.2914 0.0043
11 4 11 -0.1163 -0.0025
11 4 13 -0.8068 0.0021
11 4 15 1.6113 -0.0026
11 4 17 -1.0504 -0.0007
11 4 19 -0.2380 0.0059
11 4 21 0.6612 -0.0064
11 4 23 -0.3297 0.0028
11 4 25 0.4949 -0.0012
11 4 27 -0.9900 0.0014
11 4 29 0.5410 0.0002
11 4 31 0.7724 -0.0013
11 4 33 -1.3727 -0.0003
11 4 35 0.4850 -0.0007
11 4 37 0.8267 0.0061
11 4 39 -1.1598 -0.0080
11 4 41 0.4650 0.0019
11 5 -40 0.1429 0.0133
11 5 -38 -0.8004 -0.0070
11 5 -36 0.5615 -0.0004
11 5 -34 0.0089 0.0028
11 5 -32 0.2218 -0.0023
11 5 -30 -0.9249 0.0020
11 5 -28 1.1712 -0.0014
11 5 -26 -1.0992 -0.0001
11 5 -24 1.0351 0.0015
11 5 -22 -0.3195 -0.0013
11 5 -20 -1.2449 0.0002
11 5 -18 2.0655 -0.0007
11 5 -16 -0.7312 0.0032
11 5 -14 -1.5548 -0.0035
11 5 -12 2.2504 -0.0013
11 5 -10 -0.7897 0.0062
11 5 -8 -0.8981 -0.0053
11 5 -6 1.2371 0.0005
11 5 -4 -0.9579 0.0022
11 5 -2 1.4467 -0.0024
11 5 0 -2.2321 0.0024
11 5 2 1.6828 -0.0020
11 5 4 0.1398 0.0010
11 5 6 -1.2925 -0.0011
11 5 8 0.9623 0.0014
11 5 10 -0.5713 0.0009
11 5 12 1.0590 -0.0037
11 5 14 -1.2713 0.0026
11 5 16 0.3002 0.0005
11 5 18 0.7257 -0.0014
11 5 20 -0.6556 0.0009
11 5 22 0.1549 -0.0008
11 5 24 -0.1670 -0.0003
11 5 26 0.3812 0.0014
11 5 28 -0.3055 0.0003
11 5 30 0.1005 -0.0019
11 5 32 0.2716 -0.0005
11 5 34 -0.9521 0.0020
11 5 36 1.1569 0.0025
11 5 38 -0.1615 -0.0056
11 6 -37 -1.0876 0.0052
11 6 -35 1.1187 -0.0026
11 6 -33 0.1963 -0.0026
11 6 -31 -1.4264 0.0021
11 6 -29 0.9761 0.0006
11 6 -27 0.4722 0.0018
11 6 -25 -0.7551 -0.0061
11 6 -23 -0.7816 0.0040
11 6 -21 2.2854 0.0023
11 6 -19 -1.7103 -0.0036
11 6 -17 -0.5167 0.0000
11 6 -15 1.9169 0.0003
11 6 -13 -1.1220 0.0033
11 6 -11 -0.4275 -0.0041
11 6 -9 0.7188 0.0006
11 6 -7 0.0578 0.0019
11 6 -5 -0.3482 -0.0008
11 6 -3 -0.1968 -0.0005
11 6 -1 0.6540 -0.0013
11 6 1 -0.5247 0.0050
11 6 3 0.0460 -0.0047
11 6 5 0.4329 -0.0011
11 6 7 -0.4357 0.0050
11 6 9 -0.2744 -0.0014
11 6 11 0.8547 -0.0028
11 6 13 -0.2358 -0.0009
11 6 15 -1.1018 0.0066
11 6 17 1.7061 -0.0042
11 6 19 -1.2083 -0.0022
11 6 21 0.2900 0.0036
11 6 23 0.6259 -0.0017
11 6 25 -1.1229 0.0016
11 6 27 0.4232 -0.0009
11 6 29 1.1594 -0.0011
11 6 31 -1.7574 -0.0004
11 6 33 0.3984 0.0042
11 6 35 1.4357 -0.0020
11 6 37 -1.8801 -0.0054
11 7 -36 0.2701 0.0016
11 7 -34 -1.4335 0.0024
11 7 -32 0.7863 -0.0036
11 7 -30 0.8624 0.0005
11 7 -28 -1.4740 0.0022
11 7 -26 0.7746 -0.0003
11 7 -24 -0.1664 -0.0029
11 7 -22 0.2341 0.0021
11 7 -20 -0.2174 0.0015
11 7 -18 -0.1862 -0.0014
11 7 -16 0.2787 -0.0023
11 7 -14 0.1060 0.0026
11 7 -12 -0.1018 0.0019
11 7 -10 -0.5949 -0.0044
11 7 -8 1.0432 0.0013
11 7 -6 -0.7225 0.0026
11 7 -4 0.4932 -0.0023
11 7 -2 -0.9087 -0.0016
11 7 0 0.9558 0.0041
11 7 2 0.1970 -0.0009
11 7 4 -1.4068 -0.0050
11 7 6 1.1258 0.0054
11 7 8 0.1116 0.0008
11 7 10 -0.4756 -0.0047
11 7 12 -0.4126 0.0015
11 7 14 1.1954 0.0013
11 7 16 -0.9803 0.0008
11 7 18 0.2271 -0.0019
11 7 20 0.4757 -0.0009
11 7 22 -0.9673 0.0017
11 7 24 0.8787 0.0008
11 7 26 -0.0221 0.0002
11 7 28 -0.6320 -0.0033
11 7 30 0.0460 0.0003
11 7 32 0.9677 0.0059
11 7 34 -0.7880 -0.0035
11 7 36 -0.3249 -0.0055
11 8 -33 0.0228 0.0075
11 8 -31 0.7716 -0.0027
11 8 -29 -1.0130 -0.0013
11 8 -27 0.3366 -0.0008
11 8 -25 0.3268 0.0042
11 8 -23 -0.0805 -0.0028
11 8 -21 -0.7072 -0.0018
11 8 -19 0.8637 0.0035
11 8 -17 -0.0480 -0.0008
11 8 -15 -0.6365 -0.0010
11 8 -13 0.1407 -0.0011
11 8 -11 0.9346 0.0035
11 8 -9 -1.1138 -0.0023
11 8 -7 0.1121 0.0000
11 8 -5 0.8835 0.0002
11 8 -3 -0.9213 -0.0004
11 8 -1 0.3377 0.0023
11 8 1 0.0041 -0.0033
11 8 3 0.1541 0.0012
11 8 5 -0.3142 0.0011
11 8 7 -0.0277 -0.0007
11 8 9 0.6087 -0.0005
11 8 11 -0.6357 -0.0000
11 8 13 -0.0565 0.0012
11 8 15 0.6829 -0.0018
11 8 17 -0.7202 0.0019
11 8 19 0.5451 -0.0018
11 8 21 -0.3655 0.0007
11 8 23 -0.1950 0.0006
11 8 25 0.7999 0.0001
11 8 27 -0.3577 -0.0013
11 8 29 -0.8816 -0.0002
11 8 31 1.1001 0.0035
11 8 33 0.2332 -0.0034
11 9 -30 -0.3410 0.0000
11 9 -28 0.9315 -0.0038
11 9 -26 -0.9029 0.0009
11 9 -24 0.5872 0.0029
11 9 -22 -0.4833 -0.0019
11 9 -20 0.2808 -0.0021
11 9 -18 0.5666 0.0034
11 9 -16 -1.6606 -0.0005
11 9 -14 1.9396 -0.0023
11 9 -12 -1.0807 0.0015
11 9 -10 -0.1204 0.0011
11 9 -8 0.7638 -0.0019
11 9 -6 -0.6593 0.0013
11 9 -4 0.2285 -0.0019
11 9 -2 -0.0771 0.0034
11 9 0 0.4573 -0.0029
11 9 2 -0.8547 -0.0010
11 9 4 0.5662 0.0047
11 9 6 0.1365 -0.0038
11 9 8 -0.2563 0.0001
11 9 10 -0.2759 0.0008
11 9 12 0.3603 0.0013
11 9 14 0.3866 -0.0012
11 9 16 -0.8401 -0.0017
11 9 18 0.2421 0.0027
11 9 20 0.4710 -0.0014
11 9 22 -0.2985 0.0009
11 9 24 -0.1198 -0.0001
11 9 26 -0.1782 -0.0026
11 9 28 0.5407 0.0024
11 9 30 0.1646 0.0043
11 10 -27 -0.3873 -0.0031
11 10 -25 1.3816 0.0012
11 10 -23 -1.6635 -0.0004
11 10 -21 1.1155 0.0007
11 10 -19 -0.2093 -0.0007
11 10 -17 -0.5363 -0.0006
11 10 -15 0.8160 0.0016
11 10 -13 -0.6606 0.0001
11 10 -11 0.4138 -0.0036
11 10 -9 -0.4148 0.0052
11 10 -7 0.6453 -0.0028
11 10 -5 -0.7266 -0.0017
11 10 -3 0.3402 0.0048
11 10 -1 0.2712 -0.0036
11 10 1 -0.4203 -0.0007
11 10 3 -0.0974 0.0019
11 10 5 0.4813 0.0028
11 10 7 0.0652 -0.0060
11 10 9 -1.0556 0.0011
11 10 11 1.3020 0.0057
11 10 13 -0.6091 -0.0049
11 10 15 -0.1652 0.0001
11 10 17 0.6260 0.0001
11 10 19 -1.0924 0.0030
11 10 21 1.3009 -0.0034
11 10 23 -0.4801 0.0024
11 10 25 -0.9186 -0.0034
11 10 27 1.2833 0.0024
11 11 -22 1.7151 0.0040
11 11 -20 -2.2383 -0.0006
11 11 -18 1.0486 -0.0026
11 11 -16 0.9911 0.0020
11 11 -14 -2.1289 0.0018
11 11 -12 1.5495 -0.0038
11 11 -10 -0.2243 0.0010
11 11 -8 -0.3541 0.0030
11 11 -6 -0.0157 -0.0049
11 11 -4 0.2260 0.0050
11 11 -2 0.4440 -0.0035
11 11 0 -1.2805 0.0001
11 11 2 1.1132 0.0020
11 11 4 0.0268 -0.0005
11 11 6 -0.8089 -0.0008
11 11 8 0.3376 -0.0013
11 11 10 0.5368 0.0030
11 11 12 -0.3520 -0.0006
11 11 14 -0.7619 -0.0015
11 11 16 1.1546 -0.0002
11 11 18 -0.1465 0.0019
11 11 20 -0.8987 0.0004
11 11 22 0.6911 -0.0024
11 12 -15 0.1220 0.0001
11 12 -13 -0.5073 -0.0013
11 12 -11 0.3567 0.0041
11 12 -9 0.3783 -0.0078
11 12 -7 -1.1476 0.0065
11 12 -5 1.3863 0.0015
11 12 -3 -0.9024 -0.0073
11 12 -1 -0.0231 0.0037
11 12 1 0.6547 0.0029
11 12 3 -0.4142 -0.0013
11 12 5 -0.2515 -0.0063
11 12 7 0.2648 0.0081
11 12 9 0.5703 -0.0013
11 12 11 -1.2620 -0.0046
11 12 13 1.0681 0.0030
12 0 -40 1.3993 0.0084
12 0 -38 -0.1762 -0.0024
12 0 -36 -1.3318 -0.0054
12 0 -34 1.8193 -0.0019
12 0 -32 -1.1586 0.0104
12 0 -30 -0.1828 -0.0005
12 0 -28 1.7532 -0.0125
12 0 -26 -2.5713 0.0048
12 0 -24 1.5185 0.0107
12 0 -22 0.5770 -0.0083
12 0 -20 -1.0257 -0.0046
12 0 -18 -0.8127 0.0059
12 0 -16 1.7737 0.0006
12 0 -14 0.4858 0.0001
12 0 -12 -3.3839 -0.0042
12 0 -10 3.1793 0.0022
12 0 -8 -0.6012 0.0007
12 0 -6 -1.0351 0.0003
12 0 -4 1.2310 0.0011
12 0 -2 -1.7494 -0.0058
12 0 0 2.3335 0.0062
12 0 2 -0.9634 -0.0036
12 0 4 -2.3958 0.0046
12 0 6 5.1305 -0.0035
12 0 8 -4.7326 -0.0072
12 0 10 1.1076 0.0162
12 0 12 3.1463 -0.0093
12 0 14 -4.7668 -0.0050
12 0 16 3.1097 0.0085
12 0 18 -0.6719 -0.0007
12 0 20 -0.3393 -0.0053
12 0 22 0.1921 0.0039
12 0 24 0.2016 0.0010
12 0 26 -0.7257 -0.0047
12 0 28 0.9030 0.0039
12 0 30 0.0449 0.0010
12 0 32 -1.3945 -0.0044
12 0 34 1.5951 0.0019
12 0 36 -0.8128 0.0025
12 0 38 0.5193 -0.0029
12 0 40 -0.8921 0.0012
12 1 -39 -0.4967 -0.0029
12 1 -37 0.8525 -0.0086
12 1 -35 -0.6159 0.0038
12 1 -33 -0.1005 0.0040
12 1 -31 0.7258 0.0025
12 1 -29 -0.6101 -0.0124
12 1 -27 -0.2660 0.0083
12 1 -25 1.0904 0.0020
12 1 -23 -0.9936 -0.0034
12 1 -21 0.0522 0.0007
12 1 -19 0.7029 -0.0026
12 1 -17 -0.4009 0.0027
12 1 -15 -0.6628 0.0027
12 1 -13 1.2627 -0.0030
12 1 -11 -0.5050 -0.0043
12 1 -9 -1.1697 0.0065
12 1 -7 2.3538 0.0002
12 1 -5 -2.1111 -0.0054
12 1 -3 0.8243 0.0039
12 1 -1 0.5200 0.0011
12 1 1 -1.4180 -0.0074
12 1 3 1.8468 0.0096
12 1 5 -1.7317 -0.0004
12 1 7 1.0206 -0.0112
12 1 9 0.0425 0.0080
12 1 11 -1.1087 0.0049
12 1 13 1.8454 -0.0069
12 1 15 -1.8012 -0.0015
12 1 17 0.8057 0.0029
12 1 19 0.4274 0.0029
12 1 21 -0.8540 -0.0028
12 1 23 0.3744 -0.0016
12 1 25 0.1088 0.0015
12 1 27 0.0483 -0.0004
12 1 29 -0.5360 0.0027
12 1 31 0.7418 -0.0026
12 1 33 -0.5747 -0.0010
12 1 35 0.3957 0.0006
12 1 37 -0.3582 0.0033
12 1 39 0.1654 -0.0029
12 2 -40 0.2244 -0.0089
12 2 -38 -0.2273 0.0090
12 2 -36 0.3726 -0.0024
12 2 -34 -0.6151 0.0042
12 2 -32 0.8812 -0.0075
12 2 -30 -0.7753 0.0004
12 2 -28 -0.2568 0.0083
12 2 -26 1.8674 -0.0061
12 2 -24 -2.5579 -0.0008
12 2 -22 1.5652 0.0013
12 2 -20 -0.2340 0.0016
12 2 -18 0.0343 -0.0010
12 2 -16 -0.2317 -0.0009
12 2 -14 -0.4977 -0.0000
12 2 -12 1.3613 0.0020
12 2 -10 -0.8526 -0.0023
12 2 -8 -0.3349 0.0009
12 2 -6 0.4650 0.0010
12 2 -4 0.3039 -0.0010
12 2 -2 -0.6585 -0.0008
12 2 0 0.6295 0.0006
12 2 2 -1.1208 0.0032
12 2 4 2.0004 -0.0068
12 2 6 -2.2627 0.0067
12 2 8 1.2045 -0.0032
12 2 10 1.0882 -0.0027
12 2 12 -3.3397 0.0078
12 2 14 3.5924 -0.0066
12 2 16 -1.5322 0.0008
12 2 18 -0.6477 0.0003
12 2 20 1.0498 0.0037
12 2 22 -0.2667 -0.0030
12 2 24 -0.3181 -0.0030
12 2 26 0.4015 0.0042
12 2 28 0.0072 0.0003
12 2 30 -0.9886 -0.0009
12 2 32 1.6586 -0.0032
12 2 34 -0.9040 0.0042
12 2 36 -0.5706 -0.0017
12 2 38 1.0226 0.0009
12 2 40 -0.3179 -0.0004
12 3 -39 0.0485 -0.0059
12 3 -37 -0.5403 0.0092
12 3 -35 0.8366 -0.0012
12 3 -33 -0.5380 -0.0039
12 3 -31 -0.3501 -0.0016
12 3 -29 1.1453 0.0056
12 3 -27 -1.0711 -0.0009
12 3 -25 0.2003 -0.0022
12 3 -23 0.5481 -0.0015
12 3 -21 -0.5494 0.0021
12 3 -19 0.2500 0.0030
12 3 -17 -0.5090 -0.0040
12 3 -15 1.3712 -0.0006
12 3 -13 -1.7734 0.0018
12 3 -11 0.6561 0.0005
12 3 -9 1.5298 0.0005
12 3 -7 -2.8681 -0.0029
12 3 -5 2.1242 0.0009
12 3 -3 -0.3136 0.0026
12 3 -1 -0.7667 -0.0023
12 3 1 0.8416 -0.0001
12 3 3 -0.8159 0.0012
12 3 5 0.9892 -0.0016
12 3 7 -0.9585 0.0011
12 3 9 0.5269 0.0017
12 3 11 0.3348 -0.0040
12 3 13 -1.5262 0.0031
12 3 15 2.2274 -0.0013
12 3 17 -1.5291 0.0011
12 3 19 -0.0069 -0.0001
12 3 21 0.8470 -0.0023
12 3 23 -0.6517 0.0036
12 3 25 0.4644 -0.0031
12 3 27 -0.7927 0.0025
12 3 29 0.9691 -0.0016
12 3 31 -0.4757 0.0002
12 3 33 -0.2275 -0.0003
12 3 35 0.3955 0.0011
12 3 37 0.0320 0.0013
12 3 39 -0.3665 -0.0040
12 4 -38 0.4757 -0.0119
12 4 -36 0.2203 0.0043
12 4 -34 -0.4154 0.0005
12 4 -32 0.2580 -0.0008
12 4 -30 -0.1147 0.0015
12 4 -28 0.3845 -0.0031
12 4 -26 -1.3651 0.0033
12 4 -24 2.4141 -0.0018
12 4 -22 -2.0555 0.0003
12 4 -20 -0.0618 0.0003
12 4 -18 2.1429 -0.0005
12 4 -16 -2.1882 0.0025
12 4 -14 0.3304 -0.0052
12 4 -12 1.5025 0.0038
12 4 -10 -1.7918 0.0026
12 4 -8 0.7945 -0.0069
12 4 -6 0.1505 0.0046
12 4 -4 -0.4453 -0.0005
12 4 -2 0.8807 -0.0002
12 4 0 -2.0264 -0.0002
12 4 2 2.8312 -0.0004
12 4 4 -2.0489 0.0014
12 4 6 0.2394 -0.0038
12 4 8 1.1878 0.0070
12 4 10 -1.9986 -0.0053
12 4 12 2.5004 -0.0020
12 4 14 -2.0786 0.0059
12 4 16 0.3618 -0.0028
12 4 18 1.2960 0.0002
12 4 20 -1.4486 -0.0013
12 4 22 0.6017 0.0008
12 4 24 -0.0981 0.0014
12 4 26 0.2385 -0.0000
12 4 28 -0.6570 -0.0022
12 4 30 1.0541 -0.0000
12 4 32 -0.7767 0.0026
12 4 34 -0.6299 -0.0012
12 4 36 2.0527 0.0018
12 4 38 -1.8578 -0.0064
12 5 -37 -1.0825 -0.0002
12 5 -35 1.0823 -0.0056
12 5 -33 -0.2596 0.0022
12 5 -31 -0.5303 0.0033
12 5 -29 0.2344 -0.0027
12 5 -27 0.7795 -0.0003
12 5 -25 -0.9947 -0.0015
12 5 -23 -0.3025 0.0042
12 5 -21 2.0557 -0.0016
12 5 -19 -2.5896 -0.0017
12 5 -17 1.4138 0.0002
12 5 -15 0.3132 0.0014
12 5 -13 -1.2007 0.0017
12 5 -11 1.1867 -0.0046
12 5 -9 -1.0619 0.0029
12 5 -7 0.8591 -0.0001
12 5 -5 -0.0108 -0.0003
12 5 -3 -1.0939 -0.0003
12 5 -1 1.3013 -0.0008
12 5 1 -0.4376 0.0039
12 5 3 -0.5347 -0.0063
12 5 5 0.8939 0.0041
12 5 7 -0.5372 0.0016
12 5 9 -0.3957 -0.0037
12 5 11 1.2309 0.0010
12 5 13 -0.9809 -0.0009
12 5 15 -0.3086 0.0051
12 5 17 1.4102 -0.0055
12 5 19 -1.4880 0.0004
12 5 21 0.7296 0.0027
12 5 23 0.4271 -0.0022
12 5 25 -1.3759 0.0025
12 5 27 1.1463 -0.0025
12 5 29 0.4317 -0.0001
12 5 31 -1.9189 -0.0004
12 5 33 1.8355 0.0062
12 5 35 -0.4291 -0.0067
12 5 37 -0.9456 -0.0031
12 6 -34 -0.6588 -0.0009
12 6 -32 0.4513 -0.0012
12 6 -30 0.5058 0.0012
12 6 -28 -0.9529 0.0018
12 6 -26 0.5647 -0.0037
12 6 -24 -0.1911 0.0012
12 6 -22 0.1759 0.0022
12 6 -20 0.0707 -0.0017
12 6 -18 -0.5870 -0.0006
12 6 -16 0.3636 -0.0002
12 6 -14 0.9192 0.0023
12 6 -12 -1.7631 -0.0012
12 6 -10 0.7389 -0.0019
12 6 -8 1.1436 0.0023
12 6 -6 -1.6181 0.0005
12 6 -4 0.5055 -0.0025
12 6 -2 0.1159 0.0013
12 6 0 0.6844 0.0021
12 6 2 -1.3505 -0.0042
12 6 4 0.6635 0.0016
12 6 6 0.3331 0.0034
12 6 8 -0.4299 -0.0045
12 6 10 0.2674 0.0012
12 6 12 -0.7995 0.0007
12 6 14 1.4104 0.0003
12 6 16 -1.0730 0.0001
12 6 18 0.0818 -0.0017
12 6 20 0.6601 0.0006
12 6 22 -0.9308 0.0012
12 6 24 0.7998 0.0004
12 6 26 -0.2007 -0.0017
12 6 28 -0.3533 -0.0019
12 6 30 0.0466 0.0043
12 6 32 0.6843 0.0010
12 6 34 -0.5028 -0.0064
12 7 -33 0.6572 0.0012
12 7 -31 0.6038 -0.0042
12 7 -29 -1.4705 0.0015
12 7 -27 0.9936 -0.0007
12 7 -25 0.0254 0.0039
12 7 -23 -0.2771 -0.0046
12 7 -21 -0.3537 0.0001
12 7 -19 0.7881 0.0033
12 7 -17 -0.2595 -0.0007
12 7 -15 -0.6197 -0.0027
12 7 -13 0.6902 0.0016
12 7 -11 0.0890 0.0015
12 7 -9 -0.6134 -0.0023
12 7 -7 0.3026 0.0014
12 7 -5 0.1685 -0.0013
12 7 -3 -0.0616 0.0011
12 7 -1 -0.3854 0.0003
12 7 1 0.4571 -0.0019
12 7 3 0.0755 0.0021
12 7 5 -0.6875 -0.0013
12 7 7 0.5808 0.0009
12 7 9 0.3907 -0.0014
12 7 11 -1.2839 0.0013
12 7 13 1.0710 0.0001
12 7 15 0.0686 -0.0016
12 7 17 -1.1319 0.0018
12 7 19 1.5299 -0.0020
12 7 21 -1.1394 0.0020
12 7 23 -0.0444 -0.0004
12 7 25 1.2504 -0.0013
12 7 27 -1.0329 -0.0006
12 7 29 -0.7045 0.0031
12 7 31 1.9740 0.0002
12 7 33 -1.2617 -0.0058
12 8 -30 -0.0612 -0.0061
12 8 -28 1.1597 -0.0005
12 8 -26 -1.2453 0.0034
12 8 -24 0.6530 -0.0004
12 8 -22 -0.3622 -0.0026
12 8 -20 0.4366 0.0012
12 8 -18 -0.0874 0.0010
12 8 -16 -0.7448 -0.0002
12 8 -14 1.0877 -0.0014
12 8 -12 -0.5783 0.0006
12 8 -10 0.0944 0.0005
12 8 -8 -0.2010 0.0003
12 8 -6 0.3483 -0.0008
12 8 -4 -0.1931 -0.0008
12 8 -2 0.2091 0.0031
12 8 0 -0.4125 -0.0043
12 8 2 0.0861 0.0032
12 8 4 0.6925 0.0008
12 8 6 -0.8867 -0.0042
12 8 8 0.3198 0.0036
12 8 10 -0.0212 -0.0019
12 8 12 0.3871 0.0030
12 8 14 -0.6203 -0.0032
12 8 16 0.3161 -0.0011
12 8 18 -0.0073 0.0047
12 8 20 -0.1186 -0.0027
12 8 22 0.4499 0.0007
12 8 24 -0.7062 -0.0025
12 8 26 0.1589 0.0017
12 8 28 0.6679 0.0032
12 8 30 -0.3550 -0.0029
12 9 -27 -0.2668 -0.0023
12 9 -25 1.0561 0.0016
12 9 -23 -1.4444 0.0001
12 9 -21 1.1049 0.0000
12 9 -19 -0.2101 -0.0011
12 9 -17 -0.6138 -0.0000
12 9 -15 0.7888 0.0030
12 9 -13 -0.3504 -0.0038
12 9 -11 -0.1498 0.0008
12 9 -9 0.3060 0.0031
12 9 -7 -0.1694 -0.0047
12 9 -5 -0.0203 0.0034
12 9 -3 0.0867 -0.0001
12 9 -1 -0.0532 -0.0025
12 9 1 0.2632 0.0012
12 9 3 -0.9226 0.0015
12 9 5 1.3285 0.0010
12 9 7 -0.4385 -0.0066
12 9 9 -1.3727 0.0053
12 9 11 2.2791 0.0030
12 9 13 -1.3869 -0.0061
12 9 15 -0.0999 0.0004
12 9 17 0.8462 0.0032
12 9 19 -1.0431 0.0010
12 9 21 1.1532 -0.0051
12 9 23 -0.6711 0.0040
12 9 25 -0.5274 -0.0033
12 9 27 1.1373 0.0042
12 10 -22 1.1739 0.0067
12 10 -20 -2.0853 -0.0044
12 10 -18 1.4864 -0.0007
12 10 -16 0.5960 0.0025
12 10 -14 -2.4286 0.0001
12 10 -12 2.4106 -0.0025
12 10 -10 -0.9802 0.0019
12 10 -8 -0.1950 0.0001
12 10 -6 0.4101 -0.0022
12 10 -4 -0.3165 0.0043
12 10 -2 0.5538 -0.0049
12 10 0 -0.9688 0.0024
12 10 2 1.0215 0.0003
12 10 4 -0.4011 0.0007
12 10 6 -0.5355 -0.0028
12 10 8 0.8407 0.0001
12 10 10 -0.0742 0.0060
12 10 12 -0.8047 -0.0080
12 10 14 0.5941 0.0037
12 10 16 0.3167 0.0014
12 10 18 -0.5477 -0.0033
12 10 20 -0.0360 0.0038
12 10 22 0.2732 -0.0046
12 11 -15 -0.2438 -0.0006
12 11 -13 -0.1224 0.0031
12 11 -11 0.0177 -0.0015
12 11 -9 0.6963 -0.0046
12 11 -7 -1.2395 0.0080
12 11 -5 1.1582 -0.0033
12 11 -3 -0.6405 -0.0043
12 11 -1 -0.0577 0.0045
12 11 1 0.5348 0.0031
12 11 3 -0.2288 -0.0061
12 11 5 -0.5509 -0.0028
12 11 7 0.5065 0.0128
12 11 9 0.7317 -0.0097
12 11 11 -1.7404 -0.0025
12 11 13 1.3804 0.0080
12 11 15 -0.3706 -0.0033
12 12 -2 0.4654 0.0055
12 12 0 0.2137 -0.0030
12 12 2 -0.7935 -0.0001
13 1 -36 0.6856 0.0009
13 1 -34 -1.1463 0.0009
13 1 -32 0.7857 -0.0111
13 1 -30 -0.1036 0.0101
13 1 -28 -0.8828 0.0039
13 1 -26 2.1661 -0.0093
13 1 -24 -2.6138 0.0004
13 1 -22 1.2934 0.0052
13 1 -20 0.4473 0.0000
13 1 -18 -0.5041 -0.0048
13 1 -16 -0.6012 0.0031
13 1 -14 0.4398 -0.0009
13 1 -12 1.2699 0.0007
13 1 -10 -2.1864 -0.0001
13 1 -8 1.1893 -0.0004
13 1 -6 0.1358 -0.0005
13 1 -4 -0.3793 0.0003
13 1 -2 0.1686 0.0007
13 1 0 -0.4578 0.0001
13 1 2 0.7820 -0.0008
13 1 4 0.0458 -0.0026
13 1 6 -2.1418 0.0063
13 1 8 3.7222 -0.0033
13 1 10 -2.6192 -0.0040
13 1 12 -0.7378 0.0059
13 1 14 3.1289 0.0003
13 1 16 -2.6053 -0.0057
13 1 18 0.9203 0.0026
13 1 20 -0.3330 0.0047
13 1 22 0.4641 -0.0062
13 1 24 -0.2464 0.0005
13 1 26 0.1916 0.0035
13 1 28 -0.6271 -0.0012
13 1 30 0.4129 -0.0025
13 1 32 0.7584 0.0026
13 1 34 -1.3682 -0.0009
13 1 36 0.6940 0.0003
13 2 -37 -0.2089 0.0037
13 2 -35 0.4181 -0.0065
13 2 -33 -0.2008 0.0011
13 2 -31 -0.4167 -0.0020
13 2 -29 0.8458 0.0073
13 2 -27 -0.4361 -0.0047
13 2 -25 -0.6402 -0.0018
13 2 -23 1.3453 0.0010
13 2 -21 -0.9059 0.0021
13 2 -19 -0.1676 0.0017
13 2 -17 0.5588 -0.0054
13 2 -15 0.3130 0.0009
13 2 -13 -1.5141 0.0034
13 2 -11 1.5583 -0.0001
13 2 -9 -0.0847 -0.0033
13 2 -7 -1.6730 0.0001
13 2 -5 2.2608 0.0032
13 2 -3 -1.5534 -0.0020
13 2 -1 0.5194 0.0005
13 2 1 0.1994 0.0000
13 2 3 -0.7482 -0.0022
13 2 5 1.3240 0.0029
13 2 7 -1.7515 0.0007
13 2 9 1.6759 -0.0024
13 2 11 -0.7488 -0.0015
13 2 13 -0.9498 0.0038
13 2 15 2.4272 -0.0005
13 2 17 -2.5143 -0.0015
13 2 19 1.3328 -0.0012
13 2 21 -0.1377 0.0025
13 2 23 -0.3587 -0.0001
13 2 25 0.5063 -0.0013
13 2 27 -0.6713 0.0004
13 2 29 0.7527 -0.0002
13 2 31 -0.6841 0.0004
13 2 33 0.5833 -0.0000
13 2 35 -0.4857 0.0007
13 2 37 0.3682 -0.0018
13 3 -36 -0.5780 0.0060
13 3 -34 0.3035 -0.0027
13 3 -32 -0.1100 0.0045
13 3 -30 0.3195 -0.0038
13 3 -28 -0.3977 -0.0018
13 3 -26 -0.6302 0.0053
13 3 -24 2.4212 -0.0036
13 3 -22 -3.1369 0.0011
13 3 -20 1.7751 -0.0012
13 3 -18 0.4259 0.0022
13 3 -16 -1.6461 -0.0016
13 3 -14 1.4602 -0.0016
13 3 -12 -0.5592 0.0047
13 3 -10 -0.3683 -0.0032
13 3 -8 0.8990 -0.0014
13 3 -6 -0.8712 0.0029
13 3 -4 0.4471 -0.0010
13 3 -2 0.2352 0.0013
13 3 0 -1.1901 -0.0041
13 3 2 2.1011 0.0044
13 3 4 -2.4254 -0.0016
13 3 6 2.0811 -0.0021
13 3 8 -1.1543 0.0061
13 3 10 -0.6291 -0.0078
13 3 12 2.8510 0.0039
13 3 14 -3.7280 0.0014
13 3 16 2.2457 -0.0017
13 3 18 0.0365 0.0001
13 3 20 -1.0641 -0.0022
13 3 22 0.8949 0.0036
13 3 24 -0.6380 -0.0005
13 3 26 0.4874 -0.0006
13 3 28 -0.3886 -0.0031
13 3 30 0.7936 0.0039
13 3 32 -1.3628 0.0007
13 3 34 0.8365 -0.0031
13 3 36 0.7424 0.0019
13 4 -35 0.3873 -0.0011
13 4 -33 -0.0041 0.0035
13 4 -31 -0.0637 0.0019
13 4 -29 -0.5731 -0.0054
13 4 -27 1.3457 0.0006
13 4 -25 -1.2516 0.0036
13 4 -23 0.1165 -0.0005
13 4 -21 1.2000 -0.0028
13 4 -19 -1.8532 0.0010
13 4 -17 1.7649 0.0004
13 4 -15 -1.3073 0.0012
13 4 -13 0.6684 -0.0009
13 4 -11 0.2483 -0.0017
13 4 -9 -1.2983 0.0023
13 4 -7 1.7256 -0.0017
13 4 -5 -0.8901 0.0025
13 4 -3 -0.6039 -0.0026
13 4 -1 1.3147 -0.0001
13 4 1 -0.6996 0.0034
13 4 3 -0.3611 -0.0050
13 4 5 0.8289 0.0051
13 4 7 -0.4614 -0.0027
13 4 9 -0.3444 -0.0012
13 4 11 0.8493 0.0028
13 4 13 -0.4387 -0.0021
13 4 15 -0.6003 0.0024
13 4 17 1.2937 -0.0035
13 4 19 -1.2040 0.0028
13 4 21 0.6226 -0.0015
13 4 23 0.2739 0.0009
13 4 25 -1.2768 0.0009
13 4 27 1.5556 -0.0028
13 4 29 -0.5823 0.0015
13 4 31 -0.7806 -0.0004
13 4 33 1.2864 0.0044
13 4 35 -0.8311 -0.0077
13 5 -32 -0.2888 0.0001
13 5 -30 0.8003 0.0009
13 5 -28 -0.7136 0.0002
13 5 -26 0.3781 -0.0028
13 5 -24 -0.5672 0.0032
13 5 -22 1.0069 -0.0005
13 5 -20 -0.6045 -0.0012
13 5 -18 -0.7284 -0.0003
13 5 -16 1.5399 0.0019
13 5 -14 -0.6601 -0.0003
13 5 -12 -1.0190 -0.0019
13 5 -10 1.4558 0.0010
13 5 -8 -0.1962 0.0012
13 5 -6 -0.8872 -0.0011
13 5 -4 0.3061 -0.0012
13 5 -2 0.7857 0.0026
13 5 0 -0.4257 -0.0011
13 5 2 -1.1287 -0.0026
13 5 4 2.0117 0.0053
13 5 6 -1.5488 -0.0034
13 5 8 0.5240 -0.0018
13 5 10 0.6063 0.0046
13 5 12 -1.7955 -0.0031
13 5 14 2.3219 0.0009
13 5 16 -1.4889 -0.0002
13 5 18 -0.0381 -0.0004
13 5 20 1.0341 0.0007
13 5 22 -1.2360 0.0005
13 5 24 0.9970 -0.0012
13 5 26 -0.4427 -0.0005
13 5 28 -0.0484 0.0008
13 5 30 -0.2068 0.0017
13 5 32 0.8579 -0.0015
13 6 -31 -0.2117 -0.0010
13 6 -29 -0.5287 0.0041
13 6 -27 0.3672 -0.0021
13 6 -25 0.1155 0.0010
13 6 -23 -0.0105 -0.0014
13 6 -21 -0.7295 -0.0002
13 6 -19 1.4187 0.0018
13 6 -17 -1.4609 0.0002
13 6 -15 0.8316 -0.0026
13 6 -13 0.0336 0.0013
13 6 -11 -0.7399 0.0007
13 6 -9 1.2046 -0.0003
13 6 -7 -1.3336 0.0004
13 6 -5 0.8373 -0.0021
13 6 -3 0.2510 0.0020
13 6 -1 -1.2495 0.0001
13 6 1 1.4164 -0.0007
13 6 3 -0.6467 -0.0001
13 6 5 -0.4778 -0.0006
13 6 7 1.0592 0.0020
13 6 9 -0.5368 -0.0023
13 6 11 -0.6497 0.0018
13 6 13 1.3658 -0.0011
13 6 15 -0.9794 -0.0001
13 6 17 -0.1604 0.0007
13 6 19 1.2900 -0.0011
13 6 21 -1.5962 0.0020
13 6 23 0.5300 -0.0016
13 6 25 1.2155 -0.0011
13 6 27 -1.7428 0.0008
13 6 29 0.1952 0.0042
13 7 -28 1.0231 0.0035
13 7 -26 -1.0105 0.0021
13 7 -24 0.1355 -0.0043
13 7 -22 0.5124 0.0017
13 7 -20 -0.4277 0.0008
13 7 -18 0.1683 -0.0011
13 7 -16 -0.1400 0.0007
13 7 -14 -0.1877 0.0001
13 7 -12 1.0237 -0.0016
13 7 -10 -1.2588 0.0007
13 7 -8 0.1189 0.0030
13 7 -6 1.1991 -0.0044
13 7 -4 -1.2318 0.0010
13 7 -2 0.5373 0.0022
13 7 0 -0.4498 -0.0030
13 7 2 0.6988 0.0037
13 7 4 -0.2608 -0.0035
13 7 6 -0.5192 0.0001
13 7 8 0.6428 0.0035
13 7 10 -0.3357 -0.0036
13 7 12 0.4509 0.0033
13 7 14 -0.8572 -0.0039
13 7 16 0.8679 0.0015
13 7 18 -0.4423 0.0028
13 7 20 -0.1261 -0.0026
13 7 22 0.7720 -0.0003
13 7 24 -1.1004 -0.0015
13 7 26 0.4579 0.0048
13 7 28 0.6832 -0.0011
13 8 -25 1.2366 0.0006
13 8 -23 -1.5009 -0.0013
13 8 -21 0.9258 0.0017
13 8 -19 0.2511 -0.0010
13 8 -17 -1.1479 -0.0013
13 8 -15 1.0890 0.0037
13 8 -13 -0.3258 -0.0044
13 8 -11 -0.3496 0.0036
13 8 -9 0.5426 -0.0020
13 8 -7 -0.4622 -0.0013
13 8 -5 0.3643 0.0051
13 8 -3 -0.2949 -0.0049
13 8 -1 0.2585 0.0004
13 8 1 -0.0932 0.0021
13 8 3 -0.5499 0.0004
13 8 5 1.4195 -0.0013
13 8 7 -1.3672 -0.0034
13 8 9 -0.1618 0.0058
13 8 11 1.8868 -0.0000
13 8 13 -2.1370 -0.0053
13 8 15 0.9865 0.0013
13 8 17 0.2682 0.0053
13 8 19 -1.0137 -0.0037
13 8 21 1.3252 -0.0029
13 8 23 -0.9253 0.0041
13 8 25 -0.2403 -0.0014
13 9 -22 0.5768 0.0024
13 9 -20 -1.2969 -0.0049
13 9 -18 1.4760 0.0039
13 9 -16 -0.1519 -0.0018
13 9 -14 -1.7707 -0.0007
13 9 -12 2.3322 0.0027
13 9 -10 -1.2395 -0.0018
13 9 -8 0.0643 -0.0019
13 9 -6 0.2377 0.0032
13 9 -4 -0.1912 0.0006
13 9 -2 0.2646 -0.0041
13 9 0 -0.2694 0.0027
13 9 2 0.2350 -0.0005
13 9 4 -0.3618 0.0023
13 9 6 0.3433 -0.0055
13 9 8 0.0373 0.0038
13 9 10 -0.2012 0.0036
13 9 12 -0.2430 -0.0104
13 9 14 0.6426 0.0104
13 9 16 -0.4320 -0.0037
13 9 18 0.0995 -0.0028
13 9 20 -0.0913 0.0043
13 9 22 -0.0577 -0.0037
13 10 -15 -0.5030 0.0008
13 10 -13 0.0816 0.0027
13 10 -11 0.0241 -0.0052
13 10 -9 0.5531 0.0030
13 10 -7 -0.9111 0.0022
13 10 -5 0.5558 -0.0045
13 10 -3 -0.0356 0.0012
13 10 -1 -0.2283 0.0022
13 10 1 0.2249 0.0010
13 10 3 0.3383 -0.0071
13 10 5 -1.3394 0.0040
13 10 7 1.3890 0.0087
13 10 9 0.3833 -0.0143
13 10 11 -2.3655 0.0041
13 10 13 2.3725 0.0074
13 10 15 -0.7682 -0.0055
13 11 -6 0.1413 -0.0005
13 11 -4 -0.3749 -0.0034
13 11 -2 0.1280 0.0067
13 11 2 -0.8994 -0.0000
13 11 4 0.5916 -0.0007
13 11 6 0.1480 0.0059
14 0 -34 -1.4529 -0.0071
14 0 -32 0.9092 -0.0046
14 0 -30 0.0735 0.0120
14 0 -28 -1.0139 -0.0027
14 0 -26 2.1898 -0.0074
14 0 -24 -3.1797 0.0029
14 0 -22 2.7105 0.0047
14 0 -20 -0.7531 -0.0019
14 0 -18 -0.8754 -0.0037
14 0 -16 0.9020 0.0025
14 0 -14 -0.2100 0.0005
14 0 -12 0.2133 -0.0003
14 0 -10 -0.8513 0.0011
14 0 -8 1.1062 -0.0024
14 0 -6 -0.6358 -0.0008
14 0 -4 0.0716 0.0041
14 0 -2 -0.0067 -0.0008
14 0 0 0.1270 -0.0035
14 0 2 0.3298 0.0017
14 0 4 -1.0056 0.0006
14 0 6 0.2807 0.0021
14 0 8 2.0684 -0.0014
14 0 10 -3.4286 -0.0066
14 0 12 1.7977 0.0090
14 0 14 0.8302 0.0024
14 0 16 -1.4240 -0.0134
14 0 18 0.5488 0.0089
14 0 20 -0.6185 0.0035
14 0 22 1.4054 -0.0076
14 0 24 -1.1179 0.0018
14 0 26 0.1868 0.0036
14 0 28 -0.2128 -0.0033
14 0 30 0.7333 -0.0004
14 0 32 -0.3158 0.0038
14 0 34 -0.6476 -0.0051
14 1 -33 0.2060 0.0018
14 1 -31 -0.4340 -0.0035
14 1 -29 0.6674 0.0075
14 1 -27 -0.5362 -0.0070
14 1 -25 -0.1255 0.0015
14 1 -23 0.9392 0.0003
14 1 -21 -1.2204 0.0024
14 1 -19 0.6979 -0.0014
14 1 -17 0.0885 -0.0022
14 1 -15 -0.3364 0.0006
14 1 -13 -0.0907 0.0030
14 1 -11 0.5453 0.0002
14 1 -9 -0.4308 -0.0062
14 1 -7 -0.1422 0.0048
14 1 -5 0.6525 0.0014
14 1 -3 -0.8231 -0.0034
14 1 -1 0.7285 0.0021
14 1 1 -0.4762 -0.0017
14 1 3 0.0994 0.0001
14 1 5 0.3563 0.0024
14 1 7 -0.8660 -0.0004
14 1 9 1.3458 -0.0039
14 1 11 -1.4070 0.0017
14 1 13 0.6308 0.0048
14 1 15 0.6785 -0.0050
14 1 17 -1.5622 -0.0005
14 1 19 1.5087 0.0022
14 1 21 -0.9316 0.0002
14 1 23 0.3778 -0.0010
14 1 25 0.0555 0.0005
14 1 27 -0.3630 -0.0016
14 1 29 0.4184 0.0021
14 1 31 -0.3024 -0.0007
14 1 33 0.2730 0.0001
14 2 -32 -0.6169 0.0063
14 2 -30 0.1415 -0.0116
14 2 -28 -0.0231 0.0049
14 2 -26 -0.5305 0.0037
14 2 -24 1.8859 -0.0032
14 2 -22 -2.8565 -0.0011
14 2 -20 2.2393 0.0003
14 2 -18 -0.5691 0.0036
14 2 -16 -0.6777 -0.0052
14 2 -14 0.9236 0.0036
14 2 -12 -0.6652 0.0000
14 2 -10 0.3975 -0.0031
14 2 -8 -0.1398 0.0027
14 2 -6 -0.2064 -0.0005
14 2 -4 0.4567 0.0004
14 2 -2 -0.2148 -0.0010
14 2 0 -0.4949 -0.0014
14 2 2 0.9819 0.0040
14 2 4 -0.9665 -0.0027
14 2 6 1.2842 0.0001
14 2 8 -2.2277 -0.0001
14 2 10 2.1774 0.0010
14 2 12 0.0398 -0.0002
14 2 14 -2.5365 -0.0024
14 2 16 2.7393 0.0049
14 2 18 -1.2292 -0.0049
14 2 20 0.3543 0.0010
14 2 22 -0.3658 0.0024
14 2 24 -0.0107 -0.0011
14 2 26 0.5937 -0.0011
14 2 28 -0.4105 -0.0015
14 2 30 0.0019 0.0047
14 2 32 -0.3625 -0.0027
14 3 -31 0.1067 0.0032
14 3 -29 -0.7608 -0.0081
14 3 -27 1.4365 0.0041
14 3 -25 -1.2147 0.0048
14 3 -23 -0.0164 -0.0057
14 3 -21 1.2240 -0.0003
14 3 -19 -1.4234 0.0025
14 3 -17 0.8666 -0.0003
14 3 -15 -0.5241 0.0002
14 3 -13 0.6597 -0.0012
14 3 -11 -0.6076 -0.0001
14 3 -9 -0.0421 0.0012
14 3 -7 0.7235 -0.0008
14 3 -5 -0.6864 0.0018
14 3 -3 0.0603 -0.0033
14 3 -1 0.3698 0.0011
14 3 1 -0.2151 0.0030
14 3 3 -0.1953 -0.0037
14 3 5 0.3467 0.0019
14 3 7 0.0644 -0.0015
14 3 9 -0.9144 0.0013
14 3 11 1.4078 0.0010
14 3 13 -0.6750 -0.0027
14 3 15 -0.9326 0.0011
14 3 17 1.9917 0.0013
14 3 19 -1.8149 -0.0008
14 3 21 1.0326 -0.0022
14 3 23 -0.2158 0.0042
14 3 25 -0.6536 -0.0029
14 3 27 1.2320 0.0004
14 3 29 -0.9276 0.0002
14 3 31 0.0944 0.0005
14 4 -30 0.7055 0.0028
14 4 -28 -0.5453 -0.0009
14 4 -26 0.0120 -0.0021
14 4 -24 -0.3992 0.0019
14 4 -22 1.6461 0.0006
14 4 -20 -2.1751 -0.0012
14 4 -18 1.0432 -0.0013
14 4 -16 0.7331 0.0042
14 4 -14 -1.4477 -0.0036
14 4 -12 0.7601 -0.0002
14 4 -10 0.0721 0.0026
14 4 -8 -0.0113 -0.0012
14 4 -6 -0.3546 -0.0004
14 4 -4 -0.0916 -0.0008
14 4 -2 1.0085 0.0024
14 4 0 -0.9858 -0.0016
14 4 2 -0.2766 -0.0009
14 4 4 1.6517 0.0036
14 4 6 -2.2970 -0.0056
14 4 8 2.1138 0.0044
14 4 10 -0.8498 0.0003
14 4 12 -1.3907 -0.0041
14 4 14 3.0993 0.0036
14 4 16 -2.7705 -0.0014
14 4 18 1.0264 0.0006
14 4 20 0.3546 -0.0003
14 4 22 -0.8542 0.0003
14 4 24 1.0337 -0.0011
14 4 26 -0.9540 0.0009
14 4 28 0.5272 0.0012
14 4 30 -0.4007 -0.0018
14 5 -29 0.3572 0.0054
14 5 -27 -0.9761 -0.0049
14 5 -25 1.3977 -0.0005
14 5 -23 -0.8046 0.0034
14 5 -21 -0.4292 -0.0028
14 5 -19 1.3926 0.0008
14 5 -17 -1.8251 0.0024
14 5 -15 1.9431 -0.0037
14 5 -13 -1.6160 0.0006
14 5 -11 0.5212 0.0021
14 5 -9 1.0336 0.0002
14 5 -7 -2.0498 -0.0017
14 5 -5 1.7680 -0.0021
14 5 -3 -0.4424 0.0045
14 5 -1 -0.9384 -0.0010
14 5 1 1.5456 -0.0015
14 5 3 -1.1890 -0.0006
14 5 5 0.2239 0.0012
14 5 7 0.6436 0.0020
14 5 9 -0.7638 -0.0038
14 5 11 0.1941 0.0019
14 5 13 0.3405 -0.0002
14 5 15 -0.3596 0.0004
14 5 17 -0.0132 -0.0009
14 5 19 0.5633 0.0005
14 5 21 -0.9750 0.0016
14 5 23 0.5343 -0.0033
14 5 25 0.8968 0.0012
14 5 27 -1.9244 0.0014
14 5 29 1.1425 0.0015
14 6 -26 -1.0837 -0.0006
14 6 -24 0.1122 -0.0022
14 6 -22 0.6346 0.0021
14 6 -20 -0.7750 -0.0007
14 6 -18 0.6761 0.0001
14 6 -16 -0.6123 -0.0004
14 6 -14 0.1753 0.0016
14 6 -12 0.8828 -0.0037
14 6 -10 -1.5987 0.0033
14 6 -8 0.8392 0.0016
14 6 -6 0.7139 -0.0055
14 6 -4 -1.2309 0.0033
14 6 -2 0.4356 0.0007
14 6 0 0.1662 -0.0008
14 6 2 0.1774 -0.0002
14 6 4 -0.6357 -0.0015
14 6 6 0.5772 0.0029
14 6 8 -0.2872 -0.0012
14 6 10 -0.1249 -0.0008
14 6 12 0.8353 0.0015
14 6 14 -1.4108 -0.0020
14 6 16 1.2240 0.0016
14 6 18 -0.4826 0.0006
14 6 20 -0.2405 -0.0012
14 6 22 0.8619 -0.0013
14 6 24 -1.2423 0.0016
14 6 26 0.7928 0.0021
14 7 -23 -1.3300 -0.0023
14 7 -21 1.3069 0.0060
14 7 -19 -0.2799 -0.0045
14 7 -17 -0.7432 -0.0016
14 7 -15 0.6574 0.0053
14 7 -13 0.2302 -0.0030
14 7 -11 -0.6819 0.0008
14 7 -9 0.2132 -0.0033
14 7 -7 0.4942 0.0042
14 7 -5 -0.7171 0.0010
14 7 -3 0.4155 -0.0052
14 7 -1 0.1632 0.0020
14 7 1 -0.7572 0.0021
14 7 3 0.8530 0.0003
14 7 5 -0.0869 -0.0039
14 7 7 -0.9024 0.0010
14 7 9 0.9469 0.0035
14 7 11 0.0979 -0.0016
14 7 13 -1.1665 -0.0033
14 7 15 1.4146 0.0019
14 7 17 -0.8845 0.0044
14 7 19 -0.1061 -0.0058
14 7 21 1.0911 0.0007
14 7 23 -1.2206 0.0021
14 8 -20 0.1604 0.0006
14 8 -18 0.2587 0.0029
14 8 -16 -0.2180 -0.0055
14 8 -14 -0.6330 0.0028
14 8 -12 1.0361 0.0047
14 8 -10 -0.2402 -0.0072
14 8 -8 -0.6326 -0.0005
14 8 -6 0.4714 0.0080
14 8 -4 0.2286 -0.0044
14 8 -2 -0.6539 -0.0037
14 8 0 0.8575 0.0046
14 8 2 -0.8655 -0.0005
14 8 4 0.2877 0.0007
14 8 6 0.5954 -0.0043
14 8 8 -0.8941 0.0044
14 8 10 0.5298 0.0000
14 8 12 -0.2385 -0.0056
14 8 14 0.2688 0.0086
14 8 16 -0.3301 -0.0064
14 8 18 0.4165 0.0008
14 8 20 -0.5150 0.0017
14 9 -15 -1.3089 -0.0019
14 9 -13 0.6576 0.0018
14 9 -11 0.0020 -0.0031
14 9 -9 0.1461 0.0054
14 9 -7 -0.2982 -0.0045
14 9 -5 -0.2059 -0.0010
14 9 -3 0.7070 0.0048
14 9 -1 -0.5796 -0.0021
14 9 1 0.1442 -0.0015
14 9 3 0.4298 -0.0015
14 9 5 -1.3598 0.0051
14 9 7 1.8948 0.0007
14 9 9 -0.7773 -0.0091
14 9 11 -1.4060 0.0057
14 9 13 2.4314 0.0055
14 9 15 -1.5003 -0.0066
14 10 -4 -0.1529 0.0019
14 10 -2 -0.0357 0.0041
14 10 0 0.5074 -0.0044
14 10 2 -0.6709 -0.0007
14 10 4 0.4117 0.0006
15 1 -30 0.4724 -0.0118
15 1 -28 0.1595 0.0098
15 1 -26 -0.7816 0.0008
15 1 -24 1.9060 -0.0031
15 1 -22 -3.0529 -0.0021
15 1 -20 3.0267 0.0028
15 1 -18 -1.3817 0.0014
15 1 -16 -0.7950 -0.0033
15 1 -14 1.7394 0.0027
15 1 -12 -0.8678 -0.0023
15 1 -10 -0.4283 0.0008
15 1 -8 0.5280 0.0013
15 1 -6 0.2163 -0.0005
15 1 -4 -0.3165 -0.0012
15 1 -2 -0.1956 -0.0000
15 1 0 0.0096 0.0021
15 1 2 0.7237 -0.0018
15 1 4 -0.5739 0.0017
15 1 6 -0.1166 -0.0029
15 1 8 -0.4735 0.0003
15 1 10 1.9405 0.0073
15 1 12 -1.8103 -0.0111
15 1 14 -0.0556 0.0045
15 1 16 1.0281 0.0061
15 1 18 -0.3107 -0.0094
15 1 20 0.0025 0.0040
15 1 22 -0.9062 0.0013
15 1 24 1.2444 -0.0004
15 1 26 -0.2851 -0.0029
15 1 28 -0.4044 0.0025
15 2 -29 -0.6683 -0.0085
15 2 -27 1.3383 0.0080
15 2 -25 -1.5240 0.0004
15 2 -23 0.5839 -0.0055
15 2 -21 1.0559 0.0020
15 2 -19 -2.0465 0.0020
15 2 -17 1.6191 -0.0017
15 2 -15 -0.4644 0.0010
15 2 -13 -0.3084 -0.0013
15 2 -11 0.4719 -0.0006
15 2 -9 -0.4057 0.0033
15 2 -7 0.2099 -0.0025
15 2 -5 0.1550 0.0003
15 2 -3 -0.3576 -0.0007
15 2 -1 0.1038 0.0009
15 2 1 0.2972 0.0023
15 2 3 -0.4110 -0.0045
15 2 5 0.2944 0.0018
15 2 7 -0.0365 0.0009
15 2 9 -0.6583 0.0006
15 2 11 1.6299 -0.0014
15 2 13 -1.7867 -0.0023
15 2 15 0.5110 0.0043
15 2 17 1.1711 -0.0000
15 2 19 -1.8685 -0.0047
15 2 21 1.5221 0.0032
15 2 23 -0.8818 0.0014
15 2 25 0.2361 -0.0032
15 2 27 0.3623 0.0022
15 2 29 -0.5517 -0.0018
15 3 -28 -0.5069 -0.0058
15 3 -26 0.0214 -0.0011
15 3 -24 0.1075 0.0023
15 3 -22 0.9337 0.0025
15 3 -20 -2.2206 -0.0042
15 3 -18 2.2141 -0.0002
15 3 -16 -0.8120 0.0054
15 3 -14 -0.4645 -0.0064
15 3 -12 0.4822 0.0028
15 3 -10 0.0441 0.0016
15 3 -8 0.1575 -0.0023
15 3 -6 -0.7861 0.0006
15 3 -4 0.5211 -0.0012
15 3 -2 0.5561 0.0034
15 3 0 -0.9223 -0.0024
15 3 2 0.1004 -0.0003
15 3 4 0.8294 0.0007
15 3 6 -1.3861 -0.0011
15 3 8 2.0599 0.0047
15 3 10 -2.3139 -0.0067
15 3 12 0.8653 0.0030
15 3 14 1.6090 0.0016
15 3 16 -2.7358 -0.0024
15 3 18 1.8787 0.0018
15 3 20 -0.7536 -0.0023
15 3 22 0.3783 0.0025
15 3 24 -0.0156 -0.0020
15 3 26 -0.6685 0.0014
15 3 28 0.9128 0.0004
15 4 -25 2.0417 0.0001
15 4 -23 -1.7567 0.0071
15 4 -21 0.2778 -0.0069
15 4 -19 1.0590 0.0019
15 4 -17 -1.3938 0.0035
15 4 -15 1.2291 -0.0058
15 4 -13 -1.1481 0.0021
15 4 -11 0.8222 0.0028
15 4 -9 0.0520 -0.0011
15 4 -7 -0.8397 -0.0031
15 4 -5 0.8103 0.0006
15 4 -1 -0.3256 -0.0041
15 4 1 0.5958 -0.0007
15 4 3 -0.7522 0.0005
15 4 5 0.6298 0.0022
15 4 7 -0.1886 0.0000
15 4 9 -0.0537 -0.0041
15 4 11 -0.1559 0.0031
15 4 13 0.1898 0.0007
15 4 15 0.4100 -0.0012
15 4 17 -1.0436 -0.0020
15 4 19 1.0559 0.0040
15 4 21 -0.6842 -0.0015
15 4 23 0.2347 -0.0035
15 4 25 0.5046 0.0048
15 5 -24 0.2403 -0.0015
15 5 -22 0.2857 -0.0021
15 5 -20 -0.0656 0.0038
15 5 -18 -0.2169 -0.0010
15 5 -16 0.0764 -0.0023
15 5 -14 0.1007 0.0033
15 5 -12 0.1834 -0.0034
15 5 -10 -0.4931 0.0034
15 5 -8 -0.0093 -0.0014
15 5 -6 1.0004 -0.0017
15 5 -4 -1.1402 0.0024
15 5 -2 0.1106 -0.0004
15 5 0 0.8108 -0.0003
15 5 2 -0.6636 -0.0019
15 5 4 -0.1047 0.0034
15 5 6 0.8066 -0.0011
15 5 8 -1.2282 -0.0025
15 5 10 0.9596 0.0036
15 5 12 0.3168 -0.0016
15 5 14 -1.7069 -0.0004
15 5 16 1.8657 -0.0001
15 5 18 -0.8685 0.0019
15 5 20 -0.0963 -0.0016
15 5 22 0.5530 -0.0010
15 5 24 -0.8149 0.0025
15 6 -21 0.5783 0.0074
15 6 -19 -0.5438 -0.0078
15 6 -17 -0.0863 -0.0002
15 6 -15 0.0050 0.0070
15 6 -13 1.0584 -0.0034
15 6 -11 -1.7376 -0.0037
15 6 -9 0.9950 0.0017
15 6 -7 0.5020 0.0048
15 6 -5 -1.4851 -0.0035
15 6 -3 1.5434 -0.0025
15 6 -1 -0.9236 0.0016
15 6 1 -0.1492 0.0028
15 6 3 1.2190 -0.0002
15 6 5 -1.4679 -0.0057
15 6 7 0.6556 0.0042
15 6 9 0.3604 0.0018
15 6 11 -0.6581 -0.0022
15 6 13 0.2579 -0.0021
15 6 15 0.2969 0.0026
15 6 17 -0.6165 0.0019
15 6 19 0.4130 -0.0047
15 6 21 0.3162 0.0021
15 7 -18 -1.0292 -0.0020
15 7 -16 0.7165 -0.0020
15 7 -14 -0.5128 0.0038
15 7 -12 0.3244 0.0024
15 7 -8 -1.0703 0.0037
15 7 -6 1.0098 0.0078
15 7 -4 -0.2413 -0.0086
15 7 -2 -0.5624 -0.0017
15 7 0 1.1424 0.0073
15 7 2 -1.3730 -0.0029
15 7 4 0.9304 -0.0015
15 7 6 -0.0279 0.0005
15 7 8 -0.5516 0.0010
15 7 10 0.6079 -0.0003
15 7 12 -0.6217 -0.0008
15 7 14 0.6763 0.0020
15 7 16 -0.4939 -0.0026
15 7 18 0.2881 0.0009
15 8 -13 1.0114 0.0051
15 8 -11 0.0180 -0.0004
15 8 -9 -0.1381 0.0012
15 8 -7 -0.2185 -0.0055
15 8 -5 0.0505 0.0035
15 8 -3 0.4052 0.0036
15 8 -1 -0.4347 -0.0048
15 8 1 0.2329 -0.0011
15 8 3 -0.1916 0.0032
15 8 5 -0.0817 0.0014
15 8 7 0.7690 -0.0025
15 8 9 -1.0055 -0.0026
15 8 11 0.2239 0.0030
15 8 13 0.7647 0.0043
16 0 -22 -2.4536 -0.0006
16 0 -20 3.8154 0.0020
16 0 -18 -3.4244 0.0012
16 0 -16 0.6519 -0.0011
16 0 -14 2.4111 -0.0017
16 0 -12 -2.5950 0.0006
16 0 -10 -0.0011 0.0023
16 0 -8 1.7271 -0.0011
16 0 -6 -0.6874 -0.0008
16 0 -4 -0.6716 -0.0013
16 0 -2 0.0854 0.0032
16 0 0 0.8427 -0.0004
16 0 2 -0.0833 -0.0032
16 0 4 -1.0353 0.0038
16 0 6 0.6375 -0.0042
16 0 8 0.1248 0.0042
16 0 10 0.4004 0.0016
16 0 12 -1.0555 -0.0107
16 0 14 0.3464 0.0110
16 0 16 0.4469 0.0001
16 0 18 0.2191 -0.0089
16 0 20 -1.0630 0.0055
16 0 22 0.3686 0.0021
16 0 24 0.8634 -0.0029
16 1 -21 -0.2835 0.0014
16 1 -19 -1.0889 -0.0008
16 1 -17 1.7777 -0.0001
16 1 -15 -1.3400 0.0019
16 1 -13 0.3257 -0.0038
16 1 -11 0.5481 0.0022
16 1 -9 -0.9475 0.0026
16 1 -7 0.7618 -0.0048
16 1 -5 -0.1259 0.0023
16 1 -3 -0.4011 -0.0003
16 1 -1 0.3351 0.0012
16 1 1 0.0709 -0.0006
16 1 3 -0.2381 -0.0030
16 1 5 0.1605 0.0037
16 1 7 -0.1935 -0.0009
16 1 9 0.1652 0.0012
16 1 11 0.3833 -0.0044
16 1 13 -1.1401 0.0019
16 1 15 1.1952 0.0059
16 1 17 -0.3718 -0.0071
16 1 19 -0.5082 -0.0008
16 1 21 0.8023 0.0065
16 1 23 -0.6695 -0.0037
16 2 -22 0.5373 0.0006
16 2 -20 -1.8113 -0.0059
16 2 -18 2.4363 0.0036
16 2 -16 -1.2292 0.0021
16 2 -14 -0.6520 -0.0047
16 2 -12 0.8136 0.0037
16 2 -10 0.7622 -0.0010
16 2 -8 -1.4275 -0.0005
16 2 -6 0.0561 -0.0007
16 2 -4 1.1193 0.0009
16 2 -2 -0.3387 0.0018
16 2 0 -0.8248 -0.0033
16 2 2 0.4646 0.0013
16 2 4 0.5363 -0.0013
16 2 6 -0.7301 0.0042
16 2 8 0.8206 -0.0027
16 2 10 -1.6278 -0.0046
16 2 12 1.8322 0.0086
16 2 14 -0.3629 -0.0056
16 2 16 -1.2242 0.0014
16 2 18 1.2052 0.0004
16 2 20 -0.4281 -0.0018
16 2 22 0.4127 0.0031
16 3 -21 1.1723 -0.0077
16 3 -19 0.8620 0.0041
16 3 -17 -1.9789 0.0015
16 3 -15 1.5635 -0.0051
16 3 -13 -0.5039 0.0034
16 3 -11 -0.4098 0.0020
16 3 -9 0.9940 -0.0034
16 3 -7 -0.9363 -0.0010
16 3 -5 0.0773 0.0030
16 3 -3 0.7647 0.0011
16 3 -1 -0.6540 -0.0037
16 3 1 0.0214 0.0007
16 3 3 0.0250 0.0016
16 3 5 0.4536 0.0007
16 3 7 -0.5281 -0.0022
16 3 9 0.2263 -0.0011
16 3 11 -0.3877 0.0035
16 3 13 0.8410 -0.0004
16 3 15 -0.5042 -0.0036
16 3 17 -0.6307 0.0015
16 3 19 1.3094 0.0049
16 3 21 -0.9554 -0.0069
16 4 -18 -0.6147 -0.0053
16 4 -16 1.0101 -0.0022
16 4 -14 -0.8554 0.0056
16 4 -12 0.9054 -0.0032
16 4 -10 -1.0391 -0.0001
16 4 -8 0.2628 0.0007
16 4 -6 1.2852 0.0004
16 4 -4 -1.9198 -0.0005
16 4 -2 0.8331 -0.0004
16 4 0 0.5980 0.0000
16 4 4 0.3758 0.0023
16 4 6 0.2399 -0.0050
16 4 8 -0.9680 0.0021
16 4 10 1.5735 0.0035
16 4 12 -1.0683 -0.0038
16 4 14 -0.5324 0.0000
16 4 16 1.6396 -0.0001
16 4 18 -1.2922 0.0036
16 4 20 0.3966 -0.0036
16 5 -15 0.1079 0.0082
16 5 -13 0.4743 -0.0070
16 5 -11 -1.2961 -0.0028
16 5 -9 1.2653 0.0058
16 5 -7 -0.4377 0.0013
16 5 -5 -0.2912 -0.0043
16 5 -3 0.6859 -0.0008
16 5 -1 -1.0172 0.0021
16 5 1 0.9525 0.0024
16 5 3 -0.0130 -0.0015
16 5 5 -1.1919 -0.0053
16 5 11 0.1085 -0.0040
16 5 13 0.2233 -0.0006
16 5 15 -0.4129 0.0037
16 5 17 0.5591 -0.0009
16 6 -10 0.2704 -0.0050
16 6 -8 -0.2692 0.0052
16 6 -6 0.0977 0.0024
16 6 -4 0.0064 -0.0070
16 6 -2 -0.0145 0.0010
16 6 0 0.2466 0.0068
16 6 2 -0.6626 -0.0058
16 6 4 0.7212 -0.0007
16 6 6 -0.3758 0.0044
16 6 8 0.1990 -0.0037
16 7 -7 0.2677 -0.0006
16 7 -5 0.3397 0.0042
16 7 -3 -0.5330 -0.0000
16 7 -1 0.6400 -0.0029
16 7 1 -0.5525 -0.0012
16 7 3 -0.0885 0.0038
16 7 5 0.8298 0.0003
16 7 7 -0.8445 -0.0032
17 1 -16 -2.4546 -0.0018
17 1 -14 -0.5656 0.0002
17 1 -12 2.4866 0.0008
17 1 -10 -0.8254 -0.0017
17 1 -8 -1.8089 0.0015
17 1 -6 1.5413 -0.0012
17 1 -4 0.6791 0.0017
17 1 -2 -1.0245 -0.0012
17 1 0 -0.7508 -0.0005
17 1 2 1.4625 0.0010
17 1 4 -0.1808 -0.0009
17 1 6 -0.8647 0.0033
17 1 8 0.6937 -0.0056
17 1 10 -0.6242 0.0029
17 1 12 0.9629 0.0029
17 1 14 -0.4750 -0.0058
17 1 16 -0.6909 0.0044
17 2 -15 2.5270 -0.0011
17 2 -13 -1.7319 0.0025
17 2 -11 0.1789 -0.0003
17 2 -9 1.2676 -0.0025
17 2 -7 -1.8202 0.0018
17 2 -5 1.0464 0.0007
17 2 -3 0.2788 -0.0008
17 2 -1 -0.7246 -0.0013
17 2 1 0.1272 0.0014
17 2 3 0.2324 0.0012
17 2 5 0.2245 -0.0017
17 2 7 -0.5124 -0.0010
17 2 9 0.0001 0.0016
17 2 11 0.3602 0.0024
17 2 13 0.2720 -0.0040
17 2 15 -1.0564 -0.0018
17 3 -14 -0.5002 0.0051
17 3 -12 0.4920 -0.0045
17 3 -10 -1.5538 -0.0005
17 3 -8 2.1299 0.0034
17 3 -6 -0.6474 -0.0012
17 3 -4 -1.4728 -0.0017
17 3 -2 1.7062 0.0005
17 3 0 -0.2250 0.0013
17 3 2 -0.7770 0.0008
17 3 4 0.5795 -0.0017
17 3 6 -0.1516 -0.0026
17 3 8 -0.2493 0.0052
17 3 10 1.0688 -0.0010
17 3 12 -1.6749 -0.0022
17 3 14 0.9990 -0.0003
17 4 -11 -0.0313 0.0005
17 4 -9 -0.2255 0.0050
17 4 -7 0.3897 -0.0010
17 4 -5 0.0594 -0.0036
17 4 -3 -0.6885 0.0008
17 4 -1 0.3695 0.0024
17 4 1 0.7193 0.0007
17 4 3 -0.9846 -0.0023
17 4 5 -0.1543 -0.0027
17 4 7 1.3115 0.0058
17 4 9 -1.2703 -0.0008
17 4 11 0.5860 -0.0043
17 5 -4 1.0478 -0.0025
17 5 -2 -0.7317 0.0008
17 5 0 0.1544 0.0038
17 5 2 -0.0548 -0.0064
17 5 4 0.1509 0.0032
0 0 0 0.0 0.0
;
_shelx_fab_checksum              27048
# end Validation Reply Form
_olex2_submission_special_instructions 'No special instructions were received'
_oxdiff_exptl_absorpt_empirical_details 
;
Empirical correction (ABSPACK) includes:
- Absorption correction using spherical harmonics
- Frame scaling
;
_oxdiff_exptl_absorpt_empirical_full_max 2.042
_oxdiff_exptl_absorpt_empirical_full_min 0.506
# start Validation Reply Form
_vrf_PLAT084_n2                  
;
PROBLEM: High wR2 Value (i.e. > 0.25) ...................       0.38 Report
RESPONSE: We tried many times to obtain the high-quanlity crystals, 
but failed. In the crystal, it is thin and the high anlge of diffraction 
is weak, thus the wr2 value is beyond 0.36. 
However, the structure can be clearly determined.
;
_vrf_PLAT220_n2                  
;
PROBLEM: NonSolvent   Resd 1  C   Ueq(max)/Ueq(min) Range        9.4 Ratio 
RESPONSE: There are very long molecular side chains in this crystal, 
resulting in significant thermal motion and
 increased disorder of the side chain atoms.
;
